# Supplementary material for: A hidden reservoir of integrative elements is the major source of recently acquired foreign genes and ORFans in archaeal and bacterial genomes
Source: Genome Biol. 2009 Jun 16;10(6):R65. doi: 10.1186/gb-2009-10-6-r65 (PMC2718499; doi:10.1186/gb-2009-10-6-r65)
Supplement: Additional data file 3 — Detailed results from the 119 analyzed genomes. [file gb-2009-10-6-r65-S3.zip]

Archive with 1 entries (1 files):
- Additional_data_3.txt
