# Supplementary material for: A hidden reservoir of integrative elements is the major source of recently acquired foreign genes and ORFans in archaeal and bacterial genomes
Source: Genome Biol. 2009 Jun 16;10(6):R65. doi: 10.1186/gb-2009-10-6-r65 (PMC2718499; doi:10.1186/gb-2009-10-6-r65)
Supplement: Additional data file 3 — Detailed results from the 119 analyzed genomes. [file gb-2009-10-6-r65-S3.zip › Additional_data_3.txt]

Species	N. of gene	Gene code	core/atypical	ORFans	cluster	N. of cluster	annotated/source	gene function
t.kodakaraensis	2	tko:TK0001	core							DNA-directed DNA polymerase, family B [EC:2.7.7.7] [KO:K02319]
t.kodakaraensis	3	tko:TK0002	core							predicted zinc-dependent protease, DUF45 family
t.kodakaraensis	4	tko:TK0003	core							hypothetical protein
t.kodakaraensis	5	tko:TK0004	core							hypothetical protein
t.kodakaraensis	6	tko:TK0005	core							CoA-binding protein
t.kodakaraensis	7	tko:TK0006	atypical							hypothetical protein
t.kodakaraensis	8	tko:TK0007								hypothetical protein
t.kodakaraensis	9	tko:TK0008	core							predicted DNA methylase
t.kodakaraensis	10	tko:TK0009	core							hypothetical protein
t.kodakaraensis	11	tko:TK0010	atypical	ORFan						hypothetical protein
t.kodakaraensis	12	tko:TK0011	core							hypothetical protein
t.kodakaraensis	13	tko:TK0012	core							GTP-binding protein
t.kodakaraensis	14	tko:TK0013	core							hypothetical protein
t.kodakaraensis	15	tko:TK0014	core							metal-dependent phosphohydrolase, HD superfamily
t.kodakaraensis	16	tko:TK0015	core							ABC-type molybdate transport system, periplasmic component [KO:K02061]
t.kodakaraensis	17	tko:TK0016								predicted nucleic acid-binding protein, containing PIN domain
t.kodakaraensis	18	tko:TK0017								predicted transcription regulator, SpoVT/AbrB family
t.kodakaraensis	19	tko:TK0018	core							ABC-type sulfate transport system, permease component [KO:K02060]
t.kodakaraensis	20	tko:TK0019	atypical							predicted ABC-type transport system, ATPase component
t.kodakaraensis	21	tko:TK0020	atypical							hypothetical protein
t.kodakaraensis	22	tko:TK0021	core							ABC-type sulfate transport system, ATPase component [KO:K02059]
t.kodakaraensis	23	tko:TK0022								hypothetical protein
t.kodakaraensis	24	tko:TK0023	atypical							hypothetical protein
t.kodakaraensis	25	tko:TK0024								hypothetical protein
t.kodakaraensis	26	tko:TK0025								hypothetical protein
t.kodakaraensis	27	tko:TK0026	core							probable phosphoglycolate phosphatase, HAD superfamily
t.kodakaraensis	28	tko:TK0027	core							hypothetical protein
t.kodakaraensis	29	tko:TK0028	core							S-adenosyl-L-homocysteine hydrolase [EC:3.3.1.1] [KO:K01251]
t.kodakaraensis	30	tko:TK0029								zinc-dependent hydrolase, glyoxylase II family
t.kodakaraensis	31	tko:TK0030								cyclase-related protein
t.kodakaraensis	32	tko:TK0031	core							ribonuclease P component, Rpp21 homolog [EC:3.1.26.5] [KO:K03540]
t.kodakaraensis	33	tko:TK0032	core							hypothetical protein
t.kodakaraensis	34	tko:5S_rRNA-1	rRNA							5S ribosomal RNA
t.kodakaraensis	35	tko:TK0033	core							hypothetical protein
t.kodakaraensis	36	tko:TK0034	core							hypothetical protein
t.kodakaraensis	37	tko:TK0035	core							hypothetical protein
t.kodakaraensis	38	tko:TK0036	core							hypothetical protein
t.kodakaraensis	39	tko:TK0037	core							SAM-dependent methyltransferase, UbiE/COQ5 family
t.kodakaraensis	40	tko:TK0038	core							archaeal flagellin B1 precursor [KO:K07325]
t.kodakaraensis	41	tko:TK0039								archaeal flagellin B2 precursor [KO:K07325]
t.kodakaraensis	42	tko:TK0040								archaeal flagellin B3 precursor [KO:K07325]
t.kodakaraensis	43	tko:TK0041	core							archaeal flagellin B4 precursor [KO:K07325]
t.kodakaraensis	44	tko:TK0042	core							archaeal flagellin B5 precursor [KO:K07325]
t.kodakaraensis	45	tko:TK0043	core							archaeal flagella-related protein C [KO:K07822]
t.kodakaraensis	46	tko:TK0044	core							archaeal flagella-related protein D, internal insertion [KO:K07327]
t.kodakaraensis	47	tko:TK0045	core							archaeal flagella-related protein F [KO:K07329]
t.kodakaraensis	48	tko:TK0046	core							archaeal flagella-related protein G [KO:K07330]
t.kodakaraensis	49	tko:TK0047	core							archaeal flagella-related protein H, predicted ATPase [KO:K07331]
t.kodakaraensis	50	tko:TK0048	core							archaeal flagella-related protein I, predicted secretion ATPase [KO:K07332]
t.kodakaraensis	51	tko:TK0049	core							archaeal flagella-related membrane protein J, DUF110 family [KO:K07333]
t.kodakaraensis	52	tko:TK0050								hypothetical protein
t.kodakaraensis	53	tko:TK0051	core							protein-L-isoaspartate carboxylmethyltransferase, flame shift [EC:2.1.1.77] [KO:K00573]
t.kodakaraensis	54	tko:TK0052	core							phosphoserine phosphatase [EC:3.1.3.3] [KO:K01079]
t.kodakaraensis	55	tko:TK0053	core							archaeal signal peptidase, A24 family [KO:K07991]
t.kodakaraensis	56	tko:TK0054	atypical							hypothetical protein
t.kodakaraensis	57	tko:TK0055	core							hypothetical protein
t.kodakaraensis	58	tko:TK0056	core							hypothetical protein
t.kodakaraensis	59	tko:TK0057		ORFan						hypothetical protein
t.kodakaraensis	60	tko:TK0058	core							hydrolase, HAD superfamily [EC:3.8.1.2] [KO:K01560]
t.kodakaraensis	61	tko:TK0059	core							CDP-alcohol phosphatidyltransferase [EC:2.7.8.5] [KO:K00995]
t.kodakaraensis	62	tko:TK0060	core							hypothetical protein
t.kodakaraensis	63	tko:TK0061	core							hypothetical protein
t.kodakaraensis	64	tko:TK0062	core							hypothetical protein
t.kodakaraensis	65	tko:TK0063								nucleotidyltransferase, fused to N-terminal DNA-binding domain
t.kodakaraensis	66	tko:TK0064								hypothetical protein
t.kodakaraensis	67	tko:TK0065	atypical	ORFan						hypothetical protein
t.kodakaraensis	68	tko:TK0066	atypical							predicted nucleic acid-binding protein, containing PIN domain
t.kodakaraensis	69	tko:TK0067	core							nicotinamide mononucleotide adenylyltransferase [EC:2.7.7.1] [KO:K00952]
t.kodakaraensis	70	tko:TK0068	core							hypothetical protein
t.kodakaraensis	71	tko:TK0069	core							predicted exonuclease, RecB family
t.kodakaraensis	72	tko:TK0070	core							hypothetical protein
t.kodakaraensis	73	tko:TK0071	core							Met-10+ like protein
t.kodakaraensis	74	tko:TK0072								tungsten-containing oxidoreductase
t.kodakaraensis	75	tko:TK0073	atypical		cluster	1	Annotated	SSV1 integrase homolog, C-fragment
t.kodakaraensis	76	tko:TK0074	atypical	ORFan	cluster	1	Annotated	hypothetical protein
t.kodakaraensis	77	tko:TK0075	atypical		cluster	1	Annotated	hypothetical protein
t.kodakaraensis	78	tko:TK0076			cluster	1	Annotated	subtilisin-like serine protease precursor
t.kodakaraensis	79	tko:TK0077	atypical	ORFan	cluster	1	Annotated	hypothetical membrane protein
t.kodakaraensis	80	tko:TK0078	atypical	ORFan	cluster	1	Annotated	hypothetical membrane protein
t.kodakaraensis	81	tko:TK0079	atypical	ORFan	cluster	1	Annotated	hypothetical membrane protein
t.kodakaraensis	82	tko:TK0080	atypical		cluster	1	Annotated	hypothetical membrane protein
t.kodakaraensis	83	tko:TK0081	atypical	ORFan	cluster	1	Annotated	hypothetical protein
t.kodakaraensis	84	tko:TK0082	atypical	ORFan	cluster	1	Annotated	hypothetical protein
t.kodakaraensis	85	tko:TK0083	atypical	ORFan	cluster	1	Annotated	hypothetical membrane protein
t.kodakaraensis	86	tko:TK0084	atypical	ORFan	cluster	1	Annotated	hypothetical protein
t.kodakaraensis	87	tko:TK0085	atypical	ORFan	cluster	1	Annotated	hypothetical membrane protein
t.kodakaraensis	88	tko:TK0086	atypical	cluster	1	Annotated	predicted transcription regulator, ArsR family
t.kodakaraensis	89	tko:TK0087		ORFan	cluster	1	Annotated	hypothetical protein
t.kodakaraensis	90	tko:TK0088			cluster	1	Annotated	hypothetical protein
t.kodakaraensis	91	tko:TK0089	atypical	ORFan	cluster	1	Annotated	hypothetical protein
t.kodakaraensis	92	tko:TK0090		ORFan	cluster	1	Annotated	hypothetical protein
t.kodakaraensis	93	tko:TK0091			cluster	1	Annotated	hypothetical protein
t.kodakaraensis	94	tko:TK0092	atypical	ORFan	cluster	1	Annotated	hypothetical membrane protein
t.kodakaraensis	95	tko:TK0093	atypical	ORFan	cluster	1	Annotated	hypothetical membrane protein
t.kodakaraensis	96	tko:TK0094	atypical		cluster	1	Annotated	transcription regulator, SpoVT/AbrB family
t.kodakaraensis	97	tko:TK0095	atypical	ORFan	cluster	1	Annotated	hypothetical protein
t.kodakaraensis	98	tko:TK0096			cluster	1	Annotated	DNA replication licensing factor, MCM2/3/5 family
t.kodakaraensis	99	tko:TK0097	atypical		cluster	1	Annotated	hypothetical protein
t.kodakaraensis	100	tko:TK0098	atypical	ORFan	cluster	1	Annotated	hypothetical protein
t.kodakaraensis	101	tko:TK0099	atypical	ORFan	cluster	1	Annotated	hypothetical protein
t.kodakaraensis	102	tko:TK0100	atypical	ORFan	cluster	1	Annotated	hypothetical protein
t.kodakaraensis	103	tko:TK0101	atypical	ORFan	cluster	1	Annotated	hypothetical protein
t.kodakaraensis	104	tko:TK0102	atypical		cluster	1	Annotated	hypothetical protein
t.kodakaraensis	105	tko:TK0103	atypical	ORFan	cluster	1	Annotated	hypothetical protein
t.kodakaraensis	106	tko:TK0104	atypical		cluster	1	Annotated	probable integrase/recombinase
t.kodakaraensis	107	tko:TK0105					Annotated	SSV1 integrase homolog, N-fragment
t.kodakaraensis	108	tko:tRNA-Val-1	tRNA							tRNA-Val anticodon CAC
t.kodakaraensis	109	tko:TK0106	core							diphthine synthase, methylase subunit [EC:2.1.1.98] [KO:K00586]
t.kodakaraensis	110	tko:TK0107	core							manganese-dependent transcription regulator
t.kodakaraensis	111	tko:TK0108								hypothetical protein
t.kodakaraensis	112	tko:TK0109								hypothetical protein
t.kodakaraensis	113	tko:TK0110	core							hydrolase, HAD superfamily
t.kodakaraensis	114	tko:TK0111	core							predicted zinc-ribbon RNA-binding protein involved in translation
t.kodakaraensis	115	tko:TK0112	core							translation elongation factor EF-1, beta subunit [KO:K03232]
t.kodakaraensis	116	tko:TK0113	core							hypothetical protein
t.kodakaraensis	117	tko:TK0114	core							hypothetical protein
t.kodakaraensis	118	tko:TK0115	core							sodium/proline symporter, SSF family [KO:K03307]
t.kodakaraensis	119	tko:TK0116	core							sarcosine oxidase, alpha subunit [EC:1.5.3.1] [KO:K00302]
t.kodakaraensis	120	tko:TK0117	core							sarcosine oxidase, beta subunit [EC:1.5.3.1] [KO:K00303]
t.kodakaraensis	121	tko:TK0118	atypical	ORFan						hypothetical protein
t.kodakaraensis	122	tko:TK0119	core							proline dehydrogenase, alpha subunit [EC:1.5.3.1] [KO:K00302]
t.kodakaraensis	123	tko:TK0120	core							proline dehydrogenase, gamma subunit
t.kodakaraensis	124	tko:TK0121	core							proline dehydrogenase, delta subunit
t.kodakaraensis	125	tko:TK0122								proline dehydrogenase, beta subunit [EC:1.5.3.1] [KO:K00303]
t.kodakaraensis	126	tko:TK0123	core							multidrug-efflux transporter
t.kodakaraensis	127	tko:TK0124	atypical	ORFan						hypothetical protein
t.kodakaraensis	128	tko:TK0125	core							N-acetyltransferase, GNAT family
t.kodakaraensis	129	tko:TK0126	core							predicted transcription regulator, containing DNA-binding HTH domain [KO:K03627]
t.kodakaraensis	130	tko:TK0127	atypical	ORFan						hypothetical protein
t.kodakaraensis	131	tko:TK0128								predicted nucleic acid-binding protein, containing PIN domain
t.kodakaraensis	132	tko:TK0129	core							hypothetical protein
t.kodakaraensis	133	tko:TK0130	core							hypothetical protein
t.kodakaraensis	134	tko:TK0131								hypothetical protein
t.kodakaraensis	135	tko:TK0132	core							transcription initiation factor TFIID [KO:K03120]
t.kodakaraensis	136	tko:TK0133								hypothetical protein
t.kodakaraensis	137	tko:TK0134	core							probable acetylpolyamine aminohydrolase, histon deacetylase family
t.kodakaraensis	138	tko:TK0135	core							indolepyruvate: ferredoxin oxidoreductase, beta subunit [EC:1.2.7.8] [KO:K00180]
t.kodakaraensis	139	tko:TK0136	core							indolepyruvate: ferredoxin oxidoreductase, alpha subunit [EC:1.2.7.8] [KO:K00179]
t.kodakaraensis	140	tko:TK0137	core							predicted nucleic acid-binding protein, containing PIN domain
t.kodakaraensis	141	tko:TK0138	atypical	ORFan						hypothetical protein
t.kodakaraensis	142	tko:TK0139	core							acetyl-CoA synthetase II (NDP forming), alpha subunit
t.kodakaraensis	143	tko:TK0140	core							archaeal ATPase, fused to C-terminal DUF234 domain
t.kodakaraensis	144	tko:TK0141	core							hydrolase, metallo-beta-lactamase superfamily
t.kodakaraensis	145	tko:TK0142	core							predicted transcription regulator, containing cell wall binding repeat 2 and DNA-binding HTH domains
t.kodakaraensis	146	tko:TK0143	core							nucleic acid-binding protein, containing C2H2 zinc-finger
t.kodakaraensis	147	tko:TK0144	core							hypothetical protein
t.kodakaraensis	148	tko:TK0145								hypothetical protein
t.kodakaraensis	149	tko:TK0146								hypothetical protein
t.kodakaraensis	150	tko:TK0147	core							spermidine synthase [EC:2.5.1.16] [KO:K00797]
t.kodakaraensis	151	tko:TK0148	atypical							hypothetical protein
t.kodakaraensis	152	tko:TK0149	core							pyruvoyl-dependent arginine decarboxylase [EC:4.1.1.19] [KO:K02626]
t.kodakaraensis	153	tko:TK0150	core							glycine cleavage system protein H [KO:K02437]
t.kodakaraensis	154	tko:TK0151	core							transcription regulator, PspC family
t.kodakaraensis	155	tko:TK0152	atypical							hypothetical protein
t.kodakaraensis	156	tko:TK0153	core							ATP:dephospho-CoA triphosphoribosyl transferase
t.kodakaraensis	157	tko:TK0154	core							hypothetical protein
t.kodakaraensis	158	tko:TK0155	core							RecJ-like exonuclease, containing OB-fold nucleic acid-binding domains
t.kodakaraensis	159	tko:TK0156								methyl-accepting chemotaxis protein [KO:K03406]
t.kodakaraensis	160	tko:TK0157	core							xanthine/uracilpermease [KO:K06901]
t.kodakaraensis	161	tko:TK0158	core							ABC-type iron(III) transport system, ATPase component [KO:K02062]
t.kodakaraensis	162	tko:TK0159	core							ABC-type iron(III) transport system, permease component [KO:K02063]
t.kodakaraensis	163	tko:TK0160	core							D-aminopeptidase
t.kodakaraensis	164	tko:TK0161								ABC-type multidrug transport system, ATPase component
t.kodakaraensis	165	tko:TK0162								hypothetical membrane protein
t.kodakaraensis	166	tko:TK0163	atypical							hypothetical protein
t.kodakaraensis	167	tko:TK0164								S-layer-like array protein
t.kodakaraensis	168	tko:TK0165	atypical							hypothetical protein
t.kodakaraensis	169	tko:TK0166	atypical	ORFan						hypothetical protein
t.kodakaraensis	170	tko:TK0167	core							hypothetical protein
t.kodakaraensis	171	tko:TK0168								predicted transcription regulator, Lrp/AsnC family
t.kodakaraensis	172	tko:TK0169	core							predicted transcription regulator, MarR family
t.kodakaraensis	173	tko:TK0170	core							endonuclease IV [EC:3.1.21.2] [KO:K01151]
t.kodakaraensis	174	tko:TK0171	atypical	ORFan						hypothetical protein
t.kodakaraensis	175	tko:TK0172	core							hypothetical protein
t.kodakaraensis	176	tko:TK0173	core							hypothetical protein
t.kodakaraensis	177	tko:TK0174	core							hypothetical protein
t.kodakaraensis	178	tko:TK0175	core							hypothetical protein
t.kodakaraensis	179	tko:TK0176	core							predicted nucleic acid-binding protein, containing PIN domain
t.kodakaraensis	180	tko:TK0177								hypothetical protein
t.kodakaraensis	181	tko:TK0178	core							DNA helicase, UvrD/REP family
t.kodakaraensis	182	tko:TK0179	core							hypothetical protein
t.kodakaraensis	183	tko:TK0180	core							acetyl-CoA acetyltransferase [EC:2.3.1.16] [KO:K00632]
t.kodakaraensis	184	tko:TK0181	core							3-hydroxy-3-methylglutaryl-CoA synthase [EC:2.3.1.41] [KO:K00648]
t.kodakaraensis	185	tko:TK0182	core							hypothetical protein
t.kodakaraensis	186	tko:TK0183	core							snoRNP component, Fibrillarin homolog [KO:K04795]
t.kodakaraensis	187	tko:TK0184	core							snoRNP component, Nop56p/58p homolog
t.kodakaraensis	188	tko:TK0185	core							translation initiation factor eIF-2B, delta subunit [KO:K03680]
t.kodakaraensis	189	tko:TK0186	core							multiple substrate aminotransferase
t.kodakaraensis	190	tko:TK0187								predicted glutamine amidotransferase, class I
t.kodakaraensis	191	tko:TK0188	core							hypothetical protein
t.kodakaraensis	192	tko:TK0189	core							predicted stress-inducible protein, OsmC/Ohr family
t.kodakaraensis	193	tko:TK0190	core							GMP synthase, glutamine amidotransferase component [EC:6.3.5.2] [KO:K01951]
t.kodakaraensis	194	tko:TK0191								predicted nucleic acid-binding protein, containing PIN domain
t.kodakaraensis	195	tko:TK0192	atypical	ORFan						hypothetical protein
t.kodakaraensis	196	tko:TK0193	core							GMP synthase, PP-loop-ATPase component [EC:6.3.5.2] [KO:K01951]
t.kodakaraensis	197	tko:TK0194	core							inosine-5'-monophosphate dehydrogenase [EC:1.1.1.205] [KO:K00088]
t.kodakaraensis	198	tko:TK0195								hypothetical protein
t.kodakaraensis	199	tko:TK0196	core							hypothetical protein
t.kodakaraensis	200	tko:TK0197	core							phosphoribosylformylglycinamidine synthase II [EC:6.3.5.3] [KO:K01952]
t.kodakaraensis	201	tko:TK0198								predicted permease, major facilitator superfamily, flame shift
t.kodakaraensis	202	tko:TK0199								predicted permease, major facilitator superfamily, flame shift
t.kodakaraensis	203	tko:TK0200								phosphoenolpyruvate synthetase-related protein
t.kodakaraensis	204	tko:TK0201	core							phosphoribosylformylglycinamidine synthase I [EC:6.3.5.3] [KO:K01952]
t.kodakaraensis	205	tko:TK0202	core							phosphoribosylformylglycinamidine synthase, PurS component
t.kodakaraensis	206	tko:TK0203	core							hypothetical protein
t.kodakaraensis	207	tko:TK0204	core							phosphoribosylamine-glycine ligase [EC:6.3.4.13] [KO:K01945]
t.kodakaraensis	208	tko:TK0205	core							hypothetical protein
t.kodakaraensis	209	tko:TK0206	core							hypothetical protein
t.kodakaraensis	210	tko:TK0207	core							formate-dependent phosphoribosylglycinamide formyltransferase [EC:2.1.2.-] [KO:K08289]
t.kodakaraensis	211	tko:TK0208	core							phosphoribosylformylglycinamidine cyclo-ligase [EC:6.3.3.1] [KO:K01933]
t.kodakaraensis	212	tko:TK0209	atypical	ORFan						hypothetical protein
t.kodakaraensis	213	tko:TK0210	core							phosphoribosylaminoimidazole-succinocarboxamide synthase [EC:6.3.2.6] [KO:K01923]
t.kodakaraensis	214	tko:TK0211	core							amidophosphoribosyltransferase [EC:2.4.2.14] [KO:K00764]
t.kodakaraensis	215	tko:TK0212								predicted nucleic acid-binding protein, containing PIN domain
t.kodakaraensis	216	tko:TK0213								hypothetical protein
t.kodakaraensis	217	tko:TK0214	core							probable formate dehydrogenase, alpha subunit [EC:1.2.1.2] [KO:K00123]
t.kodakaraensis	218	tko:TK0215								hypothetical protein
t.kodakaraensis	219	tko:TK0216	core							pyridoxine biosynthesis amidotransferase, SNO family [EC:2.6.-.-]
t.kodakaraensis	220	tko:TK0217	core							pyridoxine/pyridoxal 5-phosphate biosynthesis protein, SOR/SNZ family [KO:K06215]
t.kodakaraensis	221	tko:TK0218	core							nicotinate-nucleotide pyrophosphorylase [EC:2.4.2.19] [KO:K00767]
t.kodakaraensis	222	tko:TK0219								sugar-phosphate nucleotidyltransferase [EC:2.7.7.-]
t.kodakaraensis	223	tko:TK0220	atypical	ORFan						hypothetical membrane protein
t.kodakaraensis	224	tko:TK0221	core							hypothetical protein
t.kodakaraensis	225	tko:TK0222	core							nucleotidyltransferase
t.kodakaraensis	226	tko:TK0223	core							predicted permease, major facilitator superfamily
t.kodakaraensis	227	tko:TK0224	atypical							SAM-dependent methyltransferase, UbiE/COQ5 family
t.kodakaraensis	228	tko:TK0225	core							predicted transcription regulator, ArsR family
t.kodakaraensis	229	tko:TK0226	core							hypothetical protein
t.kodakaraensis	230	tko:TK0227	atypical	ORFan						hypothetical protein
t.kodakaraensis	231	tko:TK0228								Met-10+ like protein (C-terminus)
t.kodakaraensis	232	tko:TK0229	atypical	ORFan						hypothetical protein
t.kodakaraensis	233	tko:TK0230								ABC-type multidrug transport system, ATPase component [KO:K01990]
t.kodakaraensis	234	tko:TK0231	atypical							ABC-type multidrug transport system, permease component [KO:K01992]
t.kodakaraensis	235	tko:TK0232	core							N-acetyltransferase, GNAT family
t.kodakaraensis	236	tko:TK0233								ribosomal protein-serine acetyltransferase RimL homolog
t.kodakaraensis	237	tko:TK0234	atypical							predicted SAM-dependent methyltransferase
t.kodakaraensis	238	tko:TK0235								predicted permease, major facilitator superfamily
t.kodakaraensis	239	tko:TK0236								hypothetical protein
t.kodakaraensis	240	tko:TK0237	atypical	ORFan	cluster	2			P.Cellular	hypothetical membrane protein
t.kodakaraensis	241	tko:TK0238	atypical		cluster	2			P.Cellular	carbon-nitrogen hydrolase
t.kodakaraensis	242	tko:TK0239	core		cluster	2			P.Cellular	putative tRNA-binding protein
t.kodakaraensis	243	tko:TK0240			cluster	2			P.Cellular	arginase
t.kodakaraensis	244	tko:TK0241	core		cluster	2			P.Cellular	protein-tyrosine phosphatase
t.kodakaraensis	245	tko:TK0242	atypical		cluster	2			P.Cellular	ATP phosphoribosyltransferase, predicted regulatory subunit
t.kodakaraensis	246	tko:TK0243	atypical		cluster	2			P.Cellular	ATP phosphoribosyltransferase [EC:2.4.2.17] [KO:K00765]
t.kodakaraensis	247	tko:TK0244	atypical		cluster	2			P.Cellular	histidinol dehydrogenase [EC:1.1.1.23] [KO:K00013]
t.kodakaraensis	248	tko:TK0245	atypical		cluster	2			P.Cellular	imidazoleglycerol-phosphate dehydratase [EC:4.2.1.19] [KO:K01693]
t.kodakaraensis	249	tko:TK0246	atypical		cluster	2			P.Cellular	imidazoleglycerol-phosphate synthase, subunit H [EC:2.4.2.-] [KO:K02501]
t.kodakaraensis	250	tko:TK0247	atypical		cluster	2			P.Cellular	1-(5-phosphoribosyl)-5-[(5-phosphoribosylamino) methylideneamino] imidazole-4-carboxamide isomerase [EC:5.3.1.16] [KO:K01814]
t.kodakaraensis	251	tko:TK0248	atypical		cluster	2			P.Cellular	imidazoleglycerol-phosphate synthase, cyclase subunit F [EC:4.1.3.-] [KO:K02500]
t.kodakaraensis	252	tko:TK0249	atypical		cluster	2			P.Cellular	bifunctional phosphoribosyl-AMP cyclohydrolase/phosphoribosyl-ATP pyrophosphohydrolase [EC:3.5.4.19 3.6.1.31] [KO:K01496 K01523]
t.kodakaraensis	253	tko:TK0250	core		cluster	2			P.Cellular	histidinol-phosphate aminotransferase [EC:2.6.1.9] [KO:K00817]
t.kodakaraensis	254	tko:TK0251	atypical		cluster	2			P.Cellular	predicted hydrolase, HAD superfamily
t.kodakaraensis	255	tko:TK0252	core							indole-3-glycerol phosphate synthase [EC:4.1.1.48] [KO:K01609]
t.kodakaraensis	256	tko:TK0253	core							anthranilate phosphoribosyltransferase [EC:2.4.2.18] [KO:K00766]
t.kodakaraensis	257	tko:TK0254	core							anthranilate synthase, component I [EC:4.1.3.27] [KO:K01657]
t.kodakaraensis	258	tko:TK0255	core							anthranilate synthase, component II [EC:4.1.3.27] [KO:K01658]
t.kodakaraensis	259	tko:TK0256	core							N-(5'-phosphoribosyl)anthranilate isomerase [EC:5.3.1.24] [KO:K01817]
t.kodakaraensis	260	tko:TK0257	core							tryptophan synthase, beta subunit [EC:4.2.1.20] [KO:K01696]
t.kodakaraensis	261	tko:TK0258	core							tryptophan synthase, alpha subunit [EC:4.2.1.20] [KO:K01695]
t.kodakaraensis	262	tko:TK0259	atypical							prephenate dehydrogenase [EC:1.3.1.12] [KO:K04517]
t.kodakaraensis	263	tko:TK0260	core							probable aromatic aminotransferase [EC:2.6.1.1] [KO:K00812]
t.kodakaraensis	264	tko:TK0261	atypical							predicted chorismate mutase, N-truncation [EC:5.4.99.5] [KO:K04093]
t.kodakaraensis	265	tko:TK0262	core							chorismate synthase [EC:4.2.3.5] [KO:K01736]
t.kodakaraensis	266	tko:TK0263	core							5-enolpyruvylshikimate-3-phosphate synthase [EC:2.5.1.19] [KO:K00800]
t.kodakaraensis	267	tko:TK0264	core							archaeal shikimate kinase [EC:2.7.1.71] [KO:K00891]
t.kodakaraensis	268	tko:TK0265	core							shikimate 5-dehydrogenase [EC:1.1.1.25] [KO:K00014]
t.kodakaraensis	269	tko:TK0266	core							3-dehydroquinate dehydratase [EC:4.2.1.10] [KO:K03785]
t.kodakaraensis	270	tko:TK0267	core							3-dehydroquinate synthetase [EC:4.2.3.4] [KO:K01735]
t.kodakaraensis	271	tko:TK0268	core							2-dehydro-3-deoxyphosphoheptonate aldolase [EC:2.5.1.54] [KO:K03856]
t.kodakaraensis	272	tko:TK0269	core							transketolase, C-terminal section [EC:2.2.1.1] [KO:K00615]
t.kodakaraensis	273	tko:TK0270	core							transketolase, N-terminal section [EC:2.2.1.1] [KO:K00615]
t.kodakaraensis	274	tko:TK0271	core							hypothetical protein
t.kodakaraensis	275	tko:TK0272								pyrroline-5-carboxylate reductase, flame shift [EC:1.5.1.2] [KO:K00286]
t.kodakaraensis	276	tko:TK0273	core							pyrroline-5-carboxylate reductase, flame shift [EC:1.5.1.2] [KO:K00286]
t.kodakaraensis	277	tko:TK0274	core							N2-acetyl-lysine deacetylase [EC:3.5.1.-] [KO:K05831]
t.kodakaraensis	278	tko:TK0275	core							acetylornithine aminotransferase / acetyl-lysine aminotransferase [EC:2.6.1.11 2.6.1.-] [KO:K00818 K05830]
t.kodakaraensis	279	tko:TK0276	core							acetylglutamate kinase / acetylaminoadipate kinase [EC:2.7.2.8 2.7.2.-] [KO:K00930 K05828]
t.kodakaraensis	280	tko:TK0277	core							N-acetyl-gamma-glutamyl-phosphate reductase / N-acetyl-gamma-aminoadipyl-phosphate reductase [EC:1.2.1.38 1.2.1.-] [KO:K00145 K05829]
t.kodakaraensis	281	tko:TK0278	core							RimK-related lysine biosynthesis protein [KO:K05827]
t.kodakaraensis	282	tko:TK0279	core							probable lysine biosynthesis protein [KO:K05826]
t.kodakaraensis	283	tko:TK0280	core							homoisocitrate dehydrogenase [EC:1.1.1.85] [KO:K00052]
t.kodakaraensis	284	tko:TK0281	core							homoaconitase, small subunit [EC:4.2.1.33] [KO:K01704]
t.kodakaraensis	285	tko:TK0282	core							homoaconitase, large subunit [EC:4.2.1.33] [KO:K01703]
t.kodakaraensis	286	tko:TK0283	core							homocitrate synthase [EC:2.3.3.13] [KO:K01649]
t.kodakaraensis	287	tko:TK0284	core							NAD(P)H-flavin oxidoreductase
t.kodakaraensis	288	tko:TK0285								archaeal ATPase, fused to C-terminal DUF234 domain, degenerate
t.kodakaraensis	289	tko:TK0286								archaeal ATPase, fused to C-terminal DUF234 domain, degenerate
t.kodakaraensis	290	tko:TK0287								archaeal ATPase, fused to C-terminal DUF234 domain, degenerate
t.kodakaraensis	291	tko:TK0288	core							phosphonate matabolism protein PhnP homolog, metallo-beta-lactamase superfamily [KO:K06167]
t.kodakaraensis	292	tko:TK0289								pyruvate-formate lyase [EC:2.3.1.54] [KO:K00656]
t.kodakaraensis	293	tko:TK0290								pyruvate-formate lyase-activating enzyme [EC:1.97.1.4] [KO:K04069]
t.kodakaraensis	294	tko:TK0291								hypothetical protein
t.kodakaraensis	295	tko:TK0292	core							hypothetical protein
t.kodakaraensis	296	tko:TK0293	core							hypothetical protein
t.kodakaraensis	297	tko:TK0294	atypical	ORFan						hypothetical membrane protein
t.kodakaraensis	298	tko:TK0295								predicted sodium-dependent transporter
t.kodakaraensis	299	tko:TK0296	core							quinolinate synthetase A [KO:K03517]
t.kodakaraensis	300	tko:TK0297	core							quinolinate synthetase B [EC:1.4.3.16] [KO:K00278]
t.kodakaraensis	301	tko:TK0298	atypical							probable transposase
t.kodakaraensis	302	tko:TK0299	core							hypothetical protein
t.kodakaraensis	303	tko:TK0300								hypothetical membrane protein
t.kodakaraensis	304	tko:TK0301								hypothetical membrane protein
t.kodakaraensis	305	tko:TK0302	core							RNA 2'-phosphotransferase [EC:2.7.-.-]
t.kodakaraensis	306	tko:TK0303								membrane-bound metal-dependent hydrolase
t.kodakaraensis	307	tko:TK0304	core							NADH oxidase [EC:1.6.99.3] [KO:K00356]
t.kodakaraensis	308	tko:TK0305	core							uridylate kinase [EC:2.7.4.-] [KO:K00947]
t.kodakaraensis	309	tko:7S_rRNA	rRNA							7S ribosomal RNA
t.kodakaraensis	310	tko:tRNA-Les-1	tRNA							tRNA
t.kodakaraensis	311	tko:tRNA-Lys-1	tRNA							tRNA-Lys anticodon CTT
t.kodakaraensis	312	tko:TK0306								DEAD/DEAH box RNA helicase
t.kodakaraensis	313	tko:tRNA-Ser-1	tRNA							tRNA-Ser anticodon GGA
t.kodakaraensis	314	tko:TK0307	core							SSU ribosomal protein S10P [KO:K02946]
t.kodakaraensis	315	tko:TK0308	core							translation elongation factor EF-1, alpha subunit [EC:3.6.5.3] [KO:K03231]
t.kodakaraensis	316	tko:TK0309	core							translation elongation factor EF-2 [EC:3.6.5.3] [KO:K03234]
t.kodakaraensis	317	tko:TK0310								hypothetical protein
t.kodakaraensis	318	tko:TK0311	atypical	ORFan						hypothetical protein
t.kodakaraensis	319	tko:TK0312								metal-dependent phosphohydrolase, HD superfamily
t.kodakaraensis	320	tko:TK0313	core							ArgE/DapE-related deacylase [EC:3.5.1.16] [KO:K01438]
t.kodakaraensis	321	tko:TK0314	core							hydrolase, metallo-beta-lactamase superfamily
t.kodakaraensis	322	tko:TK0315	core							hypothetical protein
t.kodakaraensis	323	tko:TK0316	core							rubrerythrin-related protein, fused to C-terminal DUF835 domain
t.kodakaraensis	324	tko:TK0317	core							TatD-related deoxyribonuclease [EC:3.1.21.-] [KO:K03424]
t.kodakaraensis	325	tko:TK0318	atypical							hypothetical protein
t.kodakaraensis	326	tko:TK0319	core							pterin-binding protein
t.kodakaraensis	327	tko:TK0320	core							hypothetical protein
t.kodakaraensis	328	tko:TK0321	atypical	ORFan						hypothetical protein
t.kodakaraensis	329	tko:TK0322								hypothetical protein
t.kodakaraensis	330	tko:TK0323								hypothetical protein
t.kodakaraensis	331	tko:TK0324	atypical							hypothetical protein
t.kodakaraensis	332	tko:TK0325								hypothetical protein
t.kodakaraensis	333	tko:TK0326								ABC-type multidrug transport system, ATPase component [KO:K01990]
t.kodakaraensis	334	tko:TK0327	core							phosphohydrolase, PHP family [KO:K04477]
t.kodakaraensis	335	tko:TK0328	core							methylmalonyl-CoA mutase, C-terminus of large subunit [EC:5.4.99.2] [KO:K01849]
t.kodakaraensis	336	tko:TK0329	core							lysine/arginine/ornithine transport system kinase [EC:2.7.-.-] [KO:K07588]
t.kodakaraensis	337	tko:TK0330	core							methylmalonyl-CoA epimerase [EC:4.4.1.5] [KO:K01759]
t.kodakaraensis	338	tko:TK0331	core							N-acetyltransferase, GNAT family
t.kodakaraensis	339	tko:TK0332	core							allophanate hydrolase, subunit 2
t.kodakaraensis	340	tko:TK0333	core							allophanate hydrolase, subunit 1
t.kodakaraensis	341	tko:TK0334	atypical							predicted nucleic acid-binding protein, containing PIN domain
t.kodakaraensis	342	tko:TK0335	atypical	ORFan						hypothetical protein
t.kodakaraensis	343	tko:TK0336	core							hypothetical protein
t.kodakaraensis	344	tko:TK0337	core							predicted nucleic acid-binding protein, containing PIN domain and zinc-ribbon module
t.kodakaraensis	345	tko:TK0338	core							predicted nucleotide kinase, related to CMP and AMP kinases
t.kodakaraensis	346	tko:TK0339	core							hypothetical protein
t.kodakaraensis	347	tko:TK0340								hypothetical protein
t.kodakaraensis	348	tko:TK0341								nucleotidyltransferase, fused to N-terminal DNA-binding domain
t.kodakaraensis	349	tko:TK0342	core							hypothetical protein
t.kodakaraensis	350	tko:TK0343								predicted nucleic acid-binding protein, containing PIN domain
t.kodakaraensis	351	tko:TK0344	atypical	ORFan						hypothetical protein
t.kodakaraensis	352	tko:TK0345	core							3-methyladenine DNA glycosylase [EC:3.2.2.21] [KO:K01247]
t.kodakaraensis	353	tko:TK0346	core							hypothetical protein
t.kodakaraensis	354	tko:TK0347	core							predicted membrane-bound serine protease, NfeD homolog
t.kodakaraensis	355	tko:TK0348	core							predicted membrane protease subunit, stomatin/prohibitin homolog
t.kodakaraensis	356	tko:TK0349	core							ATPase involved in chromosome partitioning, ParA/MinD family
t.kodakaraensis	357	tko:TK0350	core							hypothetical protein
t.kodakaraensis	358	tko:TK0351	atypical							hypothetical protein
t.kodakaraensis	359	tko:TK0352	core							thymidine phosphorylase [EC:2.4.2.4] [KO:K00758]
t.kodakaraensis	360	tko:TK0353		ORFan						hypothetical protein
t.kodakaraensis	361	tko:TK0354	core							molybdenum cofactor biosynthesis protein C [KO:K03637]
t.kodakaraensis	362	tko:TK0355	core							ABC-type multidrug transport system, ATPase component [KO:K01990]
t.kodakaraensis	363	tko:TK0356	core							hypothetical protein
t.kodakaraensis	364	tko:TK0357	core							hypothetical protein [KO:K01992]
t.kodakaraensis	365	tko:TK0358	core							RNA terminal phosphate cyclase operon orfB homolog, UPF0027 family
t.kodakaraensis	366	tko:TK0359	core							hypothetical protein
t.kodakaraensis	367	tko:TK0360	core							tRNA/rRNA cytosine-C5-methylase, NOL1/NOP2/Sun family
t.kodakaraensis	368	tko:TK0361	core							hypothetical protein
t.kodakaraensis	369	tko:TK0362	atypical	ORFan						hypothetical protein
t.kodakaraensis	370	tko:TK0363	core							3-methyl-2-oxobutanoate hydroxymethyltransferase [EC:2.1.2.11] [KO:K00606]
t.kodakaraensis	371	tko:TK0364	core							dolichol-phosphate mannosyltransferase
t.kodakaraensis	372	tko:tRNA-Thr-1	tRNA							tRNA-Thr anticodon CGT
t.kodakaraensis	373	tko:TK0365	atypical		cluster	3			P.Cellular	membrane-bound phosphoesterase, PAP2 superfamily
t.kodakaraensis	374	tko:TK0366	core		cluster	3			P.Cellular	ThiI-related protein [KO:K03151]
t.kodakaraensis	375	tko:TK0367	core		cluster	3			P.Cellular	hypothetical protein
t.kodakaraensis	376	tko:TK0368	core		cluster	3			P.Cellular	thiI; thiamine biosynthesis protein ThiI [KO:K03151]
t.kodakaraensis	377	tko:TK0369	atypical	ORFan	cluster	3			P.Cellular	hypothetical membrane protein
t.kodakaraensis	378	tko:TK0370	atypical		cluster	3			P.Cellular	NAD(P)H-flavin oxidoreductase
t.kodakaraensis	379	tko:TK0371	atypical		cluster	3			P.Cellular	hypothetical protein
t.kodakaraensis	380	tko:TK0372	atypical		cluster	3			P.Cellular	hypothetical protein
t.kodakaraensis	381	tko:TK0373	atypical		cluster	3			P.Cellular	hypothetical protein
t.kodakaraensis	382	tko:TK0374	atypical		cluster	3			P.Cellular	predicted nucleic acid-binding protein, containing PIN domain
t.kodakaraensis	383	tko:TK0375	core							probable maleate cis-trans isomerase
t.kodakaraensis	384	tko:TK0376	core							ADP-dependent phosphofructokinase [EC:2.7.1.146] [KO:K00918]
t.kodakaraensis	385	tko:TK0377								hypothetical protein
t.kodakaraensis	386	tko:TK0378	core							chromosome partitioning protein ParB homolog
t.kodakaraensis	387	tko:TK0379	core							hypothetical protein
t.kodakaraensis	388	tko:TK0380	core							hypothetical protein
t.kodakaraensis	389	tko:TK0381					Annotated	SSV1 integrase homolog, C-fragment
t.kodakaraensis	390	tko:TK0382	atypical	ORFan	cluster	4	Annotated	hypothetical protein
t.kodakaraensis	391	tko:TK0383	atypical	ORFan	cluster	4	Annotated	hypothetical protein
t.kodakaraensis	392	tko:TK0384	atypical		cluster	4	Annotated	hypothetical protein
t.kodakaraensis	393	tko:TK0385	atypical	cluster	4	Annotated	hypothetical protein
t.kodakaraensis	394	tko:TK0386			cluster	4	Annotated	hypothetical protein
t.kodakaraensis	395	tko:TK0387	atypical		cluster	4	Annotated	hypothetical protein
t.kodakaraensis	396	tko:TK0388	atypical		cluster	4	Annotated	hypothetical protein
t.kodakaraensis	397	tko:TK0389	atypical		cluster	4	Annotated	hypothetical protein
t.kodakaraensis	398	tko:TK0390	atypical		cluster	4	Annotated	hypothetical protein
t.kodakaraensis	399	tko:TK0391	atypical	cluster	4	Annotated	hypothetical protein
t.kodakaraensis	400	tko:TK0392	atypical		cluster	4	Annotated	hypothetical protein
t.kodakaraensis	401	tko:TK0393	atypical	cluster	4	Annotated	hypothetical protein
t.kodakaraensis	402	tko:TK0394			cluster	4	Annotated	predicted ATPase, AAA superfamily
t.kodakaraensis	403	tko:TK0395	atypical	cluster	4	Annotated	hypothetical protein
t.kodakaraensis	404	tko:TK0396	atypical	ORFan	cluster	4	Annotated	hypothetical protein
t.kodakaraensis	405	tko:TK0397	atypical	ORFan	cluster	4	Annotated	hypothetical protein
t.kodakaraensis	406	tko:TK0398	atypical	ORFan	cluster	4	Annotated	hypothetical protein
t.kodakaraensis	407	tko:TK0399	atypical	ORFan	cluster	4	Annotated	hypothetical protein
t.kodakaraensis	408	tko:TK0400	atypical	ORFan	cluster	4	Annotated	hypothetical protein
t.kodakaraensis	409	tko:TK0401	atypical		cluster	4	Annotated	hypothetical protein
t.kodakaraensis	410	tko:TK0402	atypical		cluster	4	Annotated	predicted transcription regulator, SpoVT/AbrB family
t.kodakaraensis	411	tko:TK0403	atypical		cluster	4	Annotated	hypothetical protein
t.kodakaraensis	412	tko:TK0404	atypical		cluster	4	Annotated	hypothetical protein
t.kodakaraensis	413	tko:TK0405	atypical		cluster	4	Annotated	predicted transcription regulator, SpoVT/AbrB family
t.kodakaraensis	414	tko:TK0406	atypical		cluster	4	Annotated	predicted transcription regulator, SpoVT/AbrB family
t.kodakaraensis	415	tko:TK0407	atypical	ORFan	cluster	4	Annotated	hypothetical protein
t.kodakaraensis	416	tko:TK0408	atypical		cluster	4	Annotated	hypothetical protein
t.kodakaraensis	417	tko:TK0409	atypical		cluster	4	Annotated	predicted transcription regulator, SpoVT/AbrB family
t.kodakaraensis	418	tko:TK0410	atypical	ORFan	cluster	4	Annotated	hypothetical protein
t.kodakaraensis	419	tko:TK0411	atypical		cluster	4	Annotated	hypothetical protein
t.kodakaraensis	420	tko:TK0412	atypical		cluster	4	Annotated	hypothetical protein
t.kodakaraensis	421	tko:TK0413	atypical	ORFan	cluster	4	Annotated	hypothetical protein
t.kodakaraensis	422	tko:TK0414	atypical		cluster	4	Annotated	hypothetical protein
t.kodakaraensis	423	tko:TK0415	atypical		cluster	4	Annotated	hypothetical protein
t.kodakaraensis	424	tko:TK0416	atypical		cluster	4	Annotated	hypothetical protein
t.kodakaraensis	425	tko:TK0417	atypical	ORFan	cluster	4	Annotated	hypothetical membrane protein
t.kodakaraensis	426	tko:TK0418	atypical	ORFan	cluster	4	Annotated	hypothetical protein
t.kodakaraensis	427	tko:TK0419	atypical	ORFan	cluster	4	Annotated	hypothetical protein
t.kodakaraensis	428	tko:TK0420	atypical		cluster	4	Annotated	hypothetical protein
t.kodakaraensis	429	tko:TK0421	atypical	cluster	4	Annotated	predicted integrase, N-fragment
t.kodakaraensis	430	tko:tRNA-Gls-1	tRNA							tRNA
t.kodakaraensis	431	tko:TK0422	core		cluster	4				tRNA m1G methyltransferase
t.kodakaraensis	432	tko:TK0423	core		cluster	4				prolyl endopeptidase [EC:3.4.21.26] [KO:K01322]
t.kodakaraensis	433	tko:TK0424	atypical		cluster	4				ribD; riboflavin biosynthesis protein RibD [EC:1.1.1.193 3.5.4.26] [KO:K00082 K01498]
t.kodakaraensis	434	tko:TK0425	atypical		cluster	4				riboflavin synthase, alpha subunit [EC:2.5.1.9] [KO:K00793]
t.kodakaraensis	435	tko:TK0426	atypical	ORFan	cluster	4				hypothetical protein
t.kodakaraensis	436	tko:TK0427	atypical	ORFan	cluster	4				hypothetical protein
t.kodakaraensis	437	tko:TK0428	atypical		cluster	4				ribA; riboflavin biosynthesis protein RibA [EC:3.5.4.25] [KO:K01497 K02858]
t.kodakaraensis	438	tko:TK0429	atypical		cluster	4				riboflavin synthase, beta subunit [EC:2.5.1.9] [KO:K00794]
t.kodakaraensis	439	tko:TK0430			cluster	4				inosine 5'-monophosphate cyclohydrolase [EC:3.5.4.10] [KO:K01492]
t.kodakaraensis	440	tko:TK0431			cluster	4				hypothetical protein
t.kodakaraensis	441	tko:TK0432	atypical		cluster	4				phosphoribosylaminoimidazolesuccinocarboxamide synthase
t.kodakaraensis	442	tko:TK0433	core							thiC; thiamine biosynthesis protein ThiC [KO:K03147]
t.kodakaraensis	443	tko:TK0434	core							thiazole biosynthetic enzyme Thi4 [KO:K03146]
t.kodakaraensis	444	tko:TK0435	core							phosphomethylpyrimidine kinase, fused to C-terminal uncharacterized domain [EC:2.7.4.7] [KO:K00941]
t.kodakaraensis	445	tko:TK0436	core							ABC-type transporter, ATPase component, fused to acetyltransferase domain
t.kodakaraensis	446	tko:TK0437	atypical							hypothetical protein
t.kodakaraensis	447	tko:TK0438	atypical	ORFan						hypothetical protein
t.kodakaraensis	448	tko:TK0439	core							membrane-associated metalloprotease, CaaX family
t.kodakaraensis	449	tko:TK0440	core							hypothetical protein
t.kodakaraensis	450	tko:TK0441	core							FkbP-type peptidyl-prolyl cis-trans isomerase, fused to C-terminal uncharacterized domain [EC:5.2.1.8] [KO:K01802]
t.kodakaraensis	451	tko:TK0442	core							hypothetical protein
t.kodakaraensis	452	tko:TK0443								hypothetical membrane protein
t.kodakaraensis	453	tko:TK0444	core							cysteinyl-tRNA synthetase [EC:6.1.1.16] [KO:K01883]
t.kodakaraensis	454	tko:TK0445	core							hypothetical protein
t.kodakaraensis	455	tko:TK0446								hypothetical protein
t.kodakaraensis	456	tko:TK0447								hypothetical protein
t.kodakaraensis	457	tko:TK0448	core							predicted transcription regulator, containing DNA-binding HTH domain
t.kodakaraensis	458	tko:TK0449	core							metal-dependent phosphohydrolase, HD superfamily
t.kodakaraensis	459	tko:TK0450	core							DEAD/DEAH box helicase
t.kodakaraensis	460	tko:TK0451	core							hypothetical protein
t.kodakaraensis	461	tko:TK0452	core							hypothetical protein
t.kodakaraensis	462	tko:TK0453	core							hypothetical protein
t.kodakaraensis	463	tko:TK0454	core							hypothetical protein
t.kodakaraensis	464	tko:TK0455	core							hypothetical protein
t.kodakaraensis	465	tko:TK0456	core							predicted nucleic acid-binding protein, containing PIN domain
t.kodakaraensis	466	tko:TK0457	core							transcription regulator, SpoVT/AbrB family
t.kodakaraensis	467	tko:TK0458	core							predicted exonuclease, RecB family
t.kodakaraensis	468	tko:TK0459								archaeal ATPase
t.kodakaraensis	469	tko:TK0460	core							DEAD/DEAH box helicase, fused to N-terminal HD domain
t.kodakaraensis	470	tko:TK0461	core							hypothetical protein
t.kodakaraensis	471	tko:TK0462	core							hypothetical protein
t.kodakaraensis	472	tko:TK0463	core							hypothetical protein
t.kodakaraensis	473	tko:TK0464	core							hypothetical protein
t.kodakaraensis	474	tko:TK0465	core							acetyl-CoA synthetase I (NDP forming), beta subunit
t.kodakaraensis	475	tko:TK0466	core							hypothetical protein
t.kodakaraensis	476	tko:TK0467								hypothetical protein
t.kodakaraensis	477	tko:TK0468	core							hypothetical protein
t.kodakaraensis	478	tko:TK0469								hypothetical protein
t.kodakaraensis	479	tko:TK0470	core							reverse gyrase [EC:5.99.1.3] [KO:K03170]
t.kodakaraensis	480	tko:TK0471	core							probable transcription regulator, DUF118 helix-turn-helix family
t.kodakaraensis	481	tko:TK0472	core							hypothetical protein
t.kodakaraensis	482	tko:TK0473	core							hypothetical protein
t.kodakaraensis	483	tko:TK0474	core							arginase
t.kodakaraensis	484	tko:TK0475	core							bifunctional D-arabino 3-hexulose-6-phosphate formaldehyde lyase/phosphohexuloisomerase [EC:4.1.2.-]
t.kodakaraensis	485	tko:TK0476	core							hypothetical protein
t.kodakaraensis	486	tko:TK0477	core							hydrolase, HAD superfamily
t.kodakaraensis	487	tko:TK0478	core							hypothetical protein
t.kodakaraensis	488	tko:TK0479	core							hypothetical protein
t.kodakaraensis	489	tko:TK0480	core							metal-dependent phosphohydrolase, HD superfamily
t.kodakaraensis	490	tko:TK0481	core							RNA-binding protein, containing KH domain
t.kodakaraensis	491	tko:TK0482								hypothetical protein
t.kodakaraensis	492	tko:TK0483	atypical		cluster	5				hypothetical protein
t.kodakaraensis	493	tko:TK0484	atypical		cluster	5				hypothetical protein
t.kodakaraensis	494	tko:TK0485	atypical		cluster	5				hypothetical protein
t.kodakaraensis	495	tko:TK0486	atypical		cluster	5				hypothetical protein
t.kodakaraensis	496	tko:TK0487	atypical		cluster	5				hypothetical protein
t.kodakaraensis	497	tko:TK0488	atypical		cluster	5				hypothetical protein
t.kodakaraensis	498	tko:TK0489	atypical		cluster	5				hypothetical protein
t.kodakaraensis	499	tko:TK0490	atypical		cluster	5				hypothetical protein
t.kodakaraensis	500	tko:TK0491	atypical		cluster	5				hypothetical protein
t.kodakaraensis	501	tko:TK0492	core							aspartyl-tRNA synthetase [EC:6.1.1.12] [KO:K01876]
t.kodakaraensis	502	tko:TK0493	core							hypothetical protein
t.kodakaraensis	503	tko:TK0494	core							bifunctional carboxypeptidase/aminoacylase
t.kodakaraensis	504	tko:tRNA-Ala-1	tRNA							tRNA-Ala anticodon GGC
t.kodakaraensis	505	tko:tRNA-Val-2	tRNA							tRNA-Val anticodon GAC
t.kodakaraensis	506	tko:TK0495								probable transposase
t.kodakaraensis	507	tko:TK0496	atypical	ORFan						hypothetical membrane protein
t.kodakaraensis	508	tko:TK0497	core							Met-10+ like protein
t.kodakaraensis	509	tko:TK0498								predicted ATPase, AAA superfamily
t.kodakaraensis	510	tko:TK0499	core							zinc-dependent protease, TldD/PmbA family [KO:K03592]
t.kodakaraensis	511	tko:TK0500	atypical							hypothetical protein
t.kodakaraensis	512	tko:TK0501								hypothetical protein
t.kodakaraensis	513	tko:TK0502	core							zinc-dependent protease, TldD/PmbA family
t.kodakaraensis	514	tko:TK0503	core							hypothetical protein
t.kodakaraensis	515	tko:TK0504	core							aspartate racemase
t.kodakaraensis	516	tko:TK0505	core							magnesium and cobalt transporter [KO:K03284]
t.kodakaraensis	517	tko:TK0506	core							predicted GTPase, containing TGS domain
t.kodakaraensis	518	tko:TK0507	core							adenylate cyclase, class 2
t.kodakaraensis	519	tko:TK0508	core							predicted transcription regulator, Lrp/AsnC family
t.kodakaraensis	520	tko:TK0509	core							3-octaprenyl-4-hydroxybenzoate decarboxylase UbiX [EC:4.1.1.-] [KO:K03186]
t.kodakaraensis	521	tko:TK0510	core							hypothetical protein
t.kodakaraensis	522	tko:TK0511	core							pyruvate kinase [EC:2.7.1.40] [KO:K00873]
t.kodakaraensis	523	tko:TK0512	core							predicted zinc-dependent protease
t.kodakaraensis	524	tko:TK0513	core							hypothetical protein
t.kodakaraensis	525	tko:TK0514	core							chromosome condensation protein CrcB homolog
t.kodakaraensis	526	tko:TK0515	core							hypothetical protein
t.kodakaraensis	527	tko:TK0516		ORFan						hypothetical protein
t.kodakaraensis	528	tko:TK0517	core							phosphopantothenoylcysteine synthetase/decarboxylase
t.kodakaraensis	529	tko:TK0518								hypothetical protein
t.kodakaraensis	530	tko:TK0519								hypothetical protein
t.kodakaraensis	531	tko:TK0520		ORFan						hypothetical protein, containing leucine zipper motif
t.kodakaraensis	532	tko:TK0521	core							DEAD/DEAH box RNA helicase, fused to C-terminal uncharacterized domain
t.kodakaraensis	533	tko:TK0522	core							carbohydrate esterase, family 1
t.kodakaraensis	534	tko:TK0523	core							rubrerythrin
t.kodakaraensis	535	tko:TK0524	core							rubredoxin
t.kodakaraensis	536	tko:TK0525	core							superoxide reductase [EC:1.15.1.2] [KO:K05919]
t.kodakaraensis	537	tko:TK0526								hypothetical protein
t.kodakaraensis	538	tko:TK0527	core							hypothetical protein
t.kodakaraensis	539	tko:TK0528	core							serine hydroxymethyltransferase [EC:2.1.2.1] [KO:K00600]
t.kodakaraensis	540	tko:TK0529								hypothetical protein
t.kodakaraensis	541	tko:TK0530	atypical	ORFan						hypothetical protein
t.kodakaraensis	542	tko:TK0531		ORFan						hypothetical protein
t.kodakaraensis	543	tko:TK0532								hypothetical protein
t.kodakaraensis	544	tko:TK0533	core							archaeal transcription factor S [EC:2.7.7.6] [KO:K03057]
t.kodakaraensis	545	tko:TK0534	core							hypothetical protein
t.kodakaraensis	546	tko:TK0535	core							DNA polymerase sliding clamp [KO:K04802]
t.kodakaraensis	547	tko:TK0536	core							hypothetical protein
t.kodakaraensis	548	tko:TK0537	core							peroxiredoxin, AhpC/TSA family [EC:1.11.1.15] [KO:K03386]
t.kodakaraensis	549	tko:TK0538								N-acetyltransferase, GNAT family
t.kodakaraensis	550	tko:TK0539	core							predicted transcription regulator, containing DNA-binding HTH domain
t.kodakaraensis	551	tko:TK0540	core							metal-dependent phosphohydrolase, HD superfamily
t.kodakaraensis	552	tko:TK0541	core							moeA; molybdenum cofactor biosynthesis protein MoeA [KO:K03750]
t.kodakaraensis	553	tko:TK0542								predicted nucleic acid-binding protein, containing PIN domain
t.kodakaraensis	554	tko:TK0543	atypical	ORFan						hypothetical protein
t.kodakaraensis	555	tko:TK0544	core							molybdenum cofactor biosynthesis protein B [KO:K03638]
t.kodakaraensis	556	tko:TK0545	core							S-adenosylmethionine synthetase [EC:2.5.1.6] [KO:K00789]
t.kodakaraensis	557	tko:TK0546	atypical	ORFan						hypothetical protein
t.kodakaraensis	558	tko:TK0547	core							metallophosphoesterase, calcineurin superfamily
t.kodakaraensis	559	tko:TK0548	core							aromatic aminotransferase [EC:2.6.1.1] [KO:K00812]
t.kodakaraensis	560	tko:TK0549	core							carbamoyl transferase, NodU family
t.kodakaraensis	561	tko:TK0550	core							prolyl-tRNA synthetase [EC:6.1.1.15] [KO:K01881]
t.kodakaraensis	562	tko:TK0551	core							D-isomer specific 2-hydroxyacid dehydrogenase [EC:1.1.1.95] [KO:K00058]
t.kodakaraensis	563	tko:TK0552	atypical							hypothetical protein
t.kodakaraensis	564	tko:TK0553	core							nucleic acid-binding protein, containing OB-fold domain
t.kodakaraensis	565	tko:TK0554	core							hypothetical protein
t.kodakaraensis	566	tko:TK0555	atypical	ORFan						hypothetical protein
t.kodakaraensis	567	tko:TK0556	core							translation initiation factor eIF-2B, beta subunit [KO:K03239]
t.kodakaraensis	568	tko:TK0557	core							predicted ATPase, DUF265 family
t.kodakaraensis	569	tko:TK0558	core							hypothetical protein
t.kodakaraensis	570	tko:TK0559								transcription regulator, ArsR family
t.kodakaraensis	571	tko:TK0560	core							archaeal chromatin protein, Alba [KO:K03622]
t.kodakaraensis	572	tko:TK0561	core							adenylosuccinate lyase [EC:4.3.2.2] [KO:K01756]
t.kodakaraensis	573	tko:TK0562	core							predicted DNA-binding protein, DUF134 family
t.kodakaraensis	574	tko:TK0563	core							6-pyruvoyl-tetrahydropterin synthase-related protein
t.kodakaraensis	575	tko:TK0564		ORFan						hypothetical protein
t.kodakaraensis	576	tko:TK0565	core							hypothetical protein
t.kodakaraensis	577	tko:TK0566	core							DEAD/DEAH box RNA helicase [KO:K03725]
t.kodakaraensis	578	tko:TK0567	core							transcription regulator, Lrp/AsnC family [KO:K03719]
t.kodakaraensis	579	tko:TK0568	core							tyrosyl-tRNA synthetase [EC:6.1.1.1] [KO:K01866]
t.kodakaraensis	580	tko:TK0569								hypothetical protein
t.kodakaraensis	581	tko:TK0570								ABC-type iron(III) transport system, periplasmic component
t.kodakaraensis	582	tko:TK0571								ABC-type iron(III) transport system, permease component [KO:K02018]
t.kodakaraensis	583	tko:TK0572								ABC-type iron(III) transport system, ATPase component [KO:K02052]
t.kodakaraensis	584	tko:TK0573	core							hypothetical protein
t.kodakaraensis	585	tko:TK0574								metallophosphoesterase, calcineurin superfamily
t.kodakaraensis	586	tko:TK0575	atypical		cluster	6				predicted integrase, N-fragment
t.kodakaraensis	587	tko:tRNA-Arg-1	tRNA							tRNA-Arg anticodon TCT
t.kodakaraensis	588	tko:TK0576	atypical		cluster	6	Annotated	hypothetical protein
t.kodakaraensis	589	tko:TK0577	atypical	ORFan	cluster	6	Annotated	hypothetical protein
t.kodakaraensis	590	tko:TK0578	atypical		cluster	6	Annotated	hypothetical protein
t.kodakaraensis	591	tko:TK0579	atypical		cluster	6	Annotated	hypothetical protein
t.kodakaraensis	592	tko:TK0580	atypical	ORFan	cluster	6	Annotated	hypothetical protein
t.kodakaraensis	593	tko:TK0581	atypical		cluster	6	Annotated	hypothetical protein
t.kodakaraensis	594	tko:TK0582	atypical		cluster	6	Annotated	DNA polymerase sliding clamp [KO:K04802]
t.kodakaraensis	595	tko:TK0583	atypical		cluster	6	Annotated	hypothetical protein
t.kodakaraensis	596	tko:TK0584	atypical	ORFan	cluster	6	Annotated	hypothetical protein
t.kodakaraensis	597	tko:TK0585	atypical	ORFan	cluster	6	Annotated	hypothetical protein
t.kodakaraensis	598	tko:TK0586	atypical	ORFan	cluster	6	Annotated	hypothetical protein
t.kodakaraensis	599	tko:TK0587	atypical	cluster	6	Annotated	hypothetical protein
t.kodakaraensis	600	tko:TK0588	atypical		cluster	6	Annotated	predicted transcription regulator, SpoVT/AbrB family
t.kodakaraensis	601	tko:TK0589	atypical	ORFan	cluster	6	Annotated	hypothetical protein
t.kodakaraensis	602	tko:TK0590	atypical	ORFan	cluster	6	Annotated	hypothetical protein
t.kodakaraensis	603	tko:TK0591	atypical		cluster	6	Annotated	predicted N-acetyltransferase, GNAT family
t.kodakaraensis	604	tko:TK0592	atypical		cluster	6	Annotated	hypothetical protein
t.kodakaraensis	605	tko:TK0593	atypical		cluster	6	Annotated	hypothetical protein
t.kodakaraensis	606	tko:TK0594	atypical	ORFan	cluster	6	Annotated	hypothetical membrane protein
t.kodakaraensis	607	tko:TK0595	atypical	ORFan	cluster	6	Annotated	hypothetical membrane protein
t.kodakaraensis	608	tko:TK0596	atypical	ORFan	cluster	6	Annotated	hypothetical membrane protein
t.kodakaraensis	609	tko:TK0597	atypical	ORFan	cluster	6	Annotated	hypothetical protein
t.kodakaraensis	610	tko:TK0598	atypical	ORFan	cluster	6	Annotated	hypothetical protein
t.kodakaraensis	611	tko:TK0599	atypical	ORFan	cluster	6	Annotated	hypothetical protein
t.kodakaraensis	612	tko:TK0600	atypical		cluster	6	Annotated	hypothetical protein
t.kodakaraensis	613	tko:TK0601	atypical		cluster	6	Annotated	predicted ATPase, AAA superfamily
t.kodakaraensis	614	tko:TK0602	atypical		cluster	6	Annotated	hypothetical protein
t.kodakaraensis	615	tko:TK0603	atypical		cluster	6	Annotated	hypothetical protein
t.kodakaraensis	616	tko:TK0604	core		cluster	6	Annotated	hypothetical protein
t.kodakaraensis	617	tko:TK0605	atypical		cluster	6	Annotated	hypothetical protein
t.kodakaraensis	618	tko:TK0606	atypical		cluster	6	Annotated	hypothetical protein
t.kodakaraensis	619	tko:TK0607	atypical		cluster	6	Annotated	hypothetical protein
t.kodakaraensis	620	tko:TK0608	atypical		cluster	6	Annotated	hypothetical protein
t.kodakaraensis	621	tko:TK0609	atypical	cluster	6	Annotated	hypothetical protein
t.kodakaraensis	622	tko:TK0610	atypical		cluster	6	Annotated	hypothetical protein
t.kodakaraensis	623	tko:TK0611	atypical		cluster	6	Annotated	hypothetical protein
t.kodakaraensis	624	tko:TK0612	atypical	ORFan	cluster	6	Annotated	hypothetical protein
t.kodakaraensis	625	tko:TK0613	atypical	ORFan	cluster	6	Annotated	hypothetical membrane protein
t.kodakaraensis	626	tko:TK0614					Annotated	SSV1 integrase homolog, C-fragment
t.kodakaraensis	627	tko:TK0615	core							LSU ribosomal protein L37AE [KO:K02921]
t.kodakaraensis	628	tko:TK0616	core							DNA-directed RNA polymerase, subunit P [EC:2.7.7.6] [KO:K03059]
t.kodakaraensis	629	tko:TK0617	core							U3 snoRNP component, archaeal imp4 homolog, containing Brix domain
t.kodakaraensis	630	tko:TK0618	core							multisubunit sodium/hydrogen antiporter, MnhE subunit [KO:K05569]
t.kodakaraensis	631	tko:TK0619	core							multisubunit sodium/hydrogen antiporter, MnhF subunit [KO:K05570]
t.kodakaraensis	632	tko:TK0620	core							multisubunit sodium/hydrogen antiporter, MnhG subunit [KO:K05571]
t.kodakaraensis	633	tko:TK0621	atypical							multisubunit sodium/hydrogen antiporter, predicted subunit [KO:K05565]
t.kodakaraensis	634	tko:TK0622	core							multisubunit sodium/hydrogen antiporter, predicted subunit [KO:K05565]
t.kodakaraensis	635	tko:TK0623	core							multisubunit sodium/hydrogen antiporter, MnhB subunit [KO:K05566]
t.kodakaraensis	636	tko:TK0624	core							multisubunit sodium/hydrogen antiporter, MnhC subunit [KO:K05567]
t.kodakaraensis	637	tko:TK0625	core							multisubunit sodium/hydrogen antiporter, MnhD subunit [KO:K05568]
t.kodakaraensis	638	tko:TK0626	core							predicted regulator of amino acid metabolism, containing ACT domain
t.kodakaraensis	639	tko:TK0627								NapA-type sodium/hydrogen antiporter
t.kodakaraensis	640	tko:TK0628	core							hypothetical protein
t.kodakaraensis	641	tko:TK0629	core							chemotaxis signal transduction protein [KO:K03408]
t.kodakaraensis	642	tko:TK0630	core							methyl-accepting chemotaxis protein [KO:K03406]
t.kodakaraensis	643	tko:TK0631	core							chemotaxis protein methyltransferase [EC:2.1.1.80] [KO:K00575]
t.kodakaraensis	644	tko:TK0632	core							chemotaxis response regulator [KO:K03413]
t.kodakaraensis	645	tko:TK0633	core							chemotaxis protein-glutamate methylesterase, containing receiver domain [EC:3.1.1.61] [KO:K03412]
t.kodakaraensis	646	tko:TK0634	core							chemotaxis histidine kinase, flame shift [EC:2.7.3.-] [KO:K03407]
t.kodakaraensis	647	tko:TK0635								chemotaxis histidine kinase, flame shift
t.kodakaraensis	648	tko:TK0636	core							cheC; chemotaxis protein CheC [KO:K03410]
t.kodakaraensis	649	tko:TK0637	core							cheC; chemotaxis protein CheC [KO:K03410]
t.kodakaraensis	650	tko:TK0638								methyl-accepting chemotaxis protein [KO:K03406]
t.kodakaraensis	651	tko:TK0639	core							cheD; chemotaxis protein CheD [KO:K03411]
t.kodakaraensis	652	tko:TK0640	core							hypothetical protein
t.kodakaraensis	653	tko:TK0641	core							hypothetical protein
t.kodakaraensis	654	tko:TK0642	core							hypothetical protein
t.kodakaraensis	655	tko:TK0643	core							prefoldin, beta subunit [KO:K04798]
t.kodakaraensis	656	tko:TK0644	core							hypothetical protein
t.kodakaraensis	657	tko:TK0645	core							predicted phosphohydrolase, DHH family
t.kodakaraensis	658	tko:TK0646	core							hypothetical protein
t.kodakaraensis	659	tko:TK0647	atypical	ORFan						hypothetical protein
t.kodakaraensis	660	tko:TK0648								hypothetical protein
t.kodakaraensis	661	tko:TK0649	core							putative tRNA-binding protein
t.kodakaraensis	662	tko:TK0650	core							rubrerythrin-related protein
t.kodakaraensis	663	tko:TK0651								NAD(P)-dependent dyhydrogenase, Gfo/Idh/MocA family
t.kodakaraensis	664	tko:TK0652	core							heavy-metal cation transporter, ZIP family
t.kodakaraensis	665	tko:TK0653	core							signal recognition particle GTPase [KO:K03110]
t.kodakaraensis	666	tko:TK0654	atypical							probable transposase
t.kodakaraensis	667	tko:TK0655	atypical							predicted site-specific integrase/resolvase
t.kodakaraensis	668	tko:TK0656								hypothetical protein
t.kodakaraensis	669	tko:TK0657								ABC-type transport system, probable periplasmic component
t.kodakaraensis	670	tko:TK0658	core							ABC-type transport system, ATPase component [EC:3.6.3.17] [KO:K02056]
t.kodakaraensis	671	tko:TK0659	core							ABC-type transport system, permease component [KO:K02057]
t.kodakaraensis	672	tko:TK0660	core							ABC-type transport system, permease component [KO:K02057]
t.kodakaraensis	673	tko:TK0661	core							ABC-type manganese/zinc transport system, periplasmic component [KO:K02077]
t.kodakaraensis	674	tko:TK0662								hypothetical protein
t.kodakaraensis	675	tko:TK0663	core							hypothetical protein
t.kodakaraensis	676	tko:TK0664	core							hypoxanthine/guanine phosphoribosyltransferase
t.kodakaraensis	677	tko:TK0665	core							acetyl-CoA synthetase I (NDP forming), alpha subunit
t.kodakaraensis	678	tko:TK0666								hypothetical protein
t.kodakaraensis	679	tko:TK0667	core							metallophosphoesterase, calcineurin superfamily
t.kodakaraensis	680	tko:TK0668	core							hypothetical protein
t.kodakaraensis	681	tko:TK0669	core							CDC48/VCP homolog, AAA superfamily
t.kodakaraensis	682	tko:TK0670	core							hypothetical protein
t.kodakaraensis	683	tko:TK0671	core							deoxyhypusine synthase [EC:2.5.1.46] [KO:K00809]
t.kodakaraensis	684	tko:TK0672								glutamate synthase beta chain-related oxidoreductase [EC:1.4.1.13] [KO:K00266]
t.kodakaraensis	685	tko:TK0673	core							short-chain alcohol dehydrogenase
t.kodakaraensis	686	tko:TK0674								nucleotidyltransferase
t.kodakaraensis	687	tko:TK0675	atypical							hypothetical protein
t.kodakaraensis	688	tko:TK0676								ABC-type multidrug transport system, ATPase and permease components
t.kodakaraensis	689	tko:TK0677	core							zinc-dependent protease HtpX homolog, M48 family [EC:3.4.24.-] [KO:K03799]
t.kodakaraensis	690	tko:TK0678								chaperonin, alpha subunit
t.kodakaraensis	691	tko:TK0679	core							serine/threonine protein kinase, RIO1 family
t.kodakaraensis	692	tko:TK0680								hypothetical membrane protein
t.kodakaraensis	693	tko:TK0681	atypical	ORFan						hypothetical protein
t.kodakaraensis	694	tko:TK0682	core							MutS-like DNA mismatch repair ATPase
t.kodakaraensis	695	tko:TK0683	core							glyoxylate reductase [EC:1.1.1.26] [KO:K00015]
t.kodakaraensis	696	tko:TK0684								aromatic amino acid permease
t.kodakaraensis	697	tko:TK0685	core							NAD-dependent protein deacetylase Sir2p homolog [EC:3.5.1.-]
t.kodakaraensis	698	tko:TK0686	core							hydrolase, HAD superfamily
t.kodakaraensis	699	tko:TK0687	core							hypothetical protein
t.kodakaraensis	700	tko:TK0688	core							membrane-associated phosphatase, PAP2 superfamily
t.kodakaraensis	701	tko:TK0689	core							hypothetical protein
t.kodakaraensis	702	tko:TK0690	core							molybdopterin oxidoreductase, molybdopterin-binding subunit
t.kodakaraensis	703	tko:TK0691	core							hypothetical protein
t.kodakaraensis	704	tko:TK0692	atypical							predicted permease
t.kodakaraensis	705	tko:TK0693								ABC-2 type transport system permease protein [KO:K01992]
t.kodakaraensis	706	tko:TK0694	atypical							ABC-type multidrug transport system, ATPase component [KO:K01990]
t.kodakaraensis	707	tko:TK0695	core							hypothetical protein
t.kodakaraensis	708	tko:TK0696	core							hypothetical protein
t.kodakaraensis	709	tko:TK0697								predicted transcription regulator, containing DNA-binding HTH domain
t.kodakaraensis	710	tko:TK0698	core							zinc-dependent protease, TldD/PmbA family
t.kodakaraensis	711	tko:TK0699	core							zinc-dependent protease, TldD/PmbA family
t.kodakaraensis	712	tko:TK0700	core							nucleotide pyrophosphohydrolase
t.kodakaraensis	713	tko:TK0701	core							ATPase, ParA/MinD family, containing ferredoxin domains
t.kodakaraensis	714	tko:TK0702	core							ATPase, ParA/MinD family, containing ferredoxin domains
t.kodakaraensis	715	tko:TK0703	core							hypothetical protein
t.kodakaraensis	716	tko:TK0704	core							SAM-dependent methyltransferase, UbiE/COQ5 family
t.kodakaraensis	717	tko:TK0705								NADP-dependent glyceraldehyde-3-phosphate dehydrogenase (non-phosphorylating) [EC:1.2.1.9] [KO:K00131]
t.kodakaraensis	718	tko:TK0706								ABC-type iron(III)-siderophore transport system, periplasmic component fused to N-terminal uncharacterized domain
t.kodakaraensis	719	tko:TK0707	atypical							ABC-type iron(III)-siderophore transport system, permease component [KO:K02015]
t.kodakaraensis	720	tko:TK0708								ABC-type iron(III)-siderophore transport system, ATPase component [EC:3.6.3.34] [KO:K02013]
t.kodakaraensis	721	tko:TK0709	atypical	ORFan						hypothetical protein
t.kodakaraensis	722	tko:TK0710	core							hypothetical protein
t.kodakaraensis	723	tko:TK0711	atypical							hypothetical protein
t.kodakaraensis	724	tko:TK0712	core							hydrolase, metallo-beta-lactamase superfamily
t.kodakaraensis	725	tko:TK0713								hypothetical protein
t.kodakaraensis	726	tko:TK0714								iron(II) transport protein B [KO:K04759]
t.kodakaraensis	727	tko:TK0715								iron(II) transport protein A
t.kodakaraensis	728	tko:TK0716								iron(II) transport protein A [KO:K04758]
t.kodakaraensis	729	tko:TK0717								ABC-type molybdate transport system, periplasmic component [KO:K02020]
t.kodakaraensis	730	tko:TK0718								ABC-type molybdate transport system, permease component [KO:K02018]
t.kodakaraensis	731	tko:TK0719								ABC-type molybdate transport system, ATPase component [EC:3.6.3.29] [KO:K02017]
t.kodakaraensis	732	tko:TK0720								hypothetical protein
t.kodakaraensis	733	tko:TK0721	atypical							hypothetical protein
t.kodakaraensis	734	tko:TK0722	core							probable protein-S isoprenylcysteine O-methyltransferase
t.kodakaraensis	735	tko:TK0723	core							iron-molybdenum cofactor-binding protein
t.kodakaraensis	736	tko:TK0724	core							iron-molybdenum cofactor-binding protein
t.kodakaraensis	737	tko:TK0725	core							hypothetical protein
t.kodakaraensis	738	tko:TK0726	atypical							ABC-type multidrug transport system, permease component
t.kodakaraensis	739	tko:TK0727	atypical							ABC-type multidrug transport system, ATPase component
t.kodakaraensis	740	tko:TK0728								hypothetical protein
t.kodakaraensis	741	tko:TK0729	core							SAM-dependent methyltransferase, UbiE/COQ5 family
t.kodakaraensis	742	tko:TK0730	core							ABC-type transport system involved in Fe-S cluster assembly, permease component
t.kodakaraensis	743	tko:TK0731	core							ABC-type transport system involved in Fe-S cluster assembly, ATPase component
t.kodakaraensis	744	tko:TK0732	core							iron-molybdenum cofactor-binding protein
t.kodakaraensis	745	tko:TK0733								hypothetical protein
t.kodakaraensis	746	tko:TK0734	core							predicted nucleic acid-binding protein, containing PIN domain
t.kodakaraensis	747	tko:TK0735	core							hydrolase, metallo-beta-lactamase superfamily
t.kodakaraensis	748	tko:TK0736	core							short-chain alcohol dehydrogenase [EC:1.1.1.100] [KO:K00059]
t.kodakaraensis	749	tko:TK0737								hypothetical protein
t.kodakaraensis	750	tko:TK0738								hypothetical protein
t.kodakaraensis	751	tko:TK0740								4Fe-4S cluster-binding protein
t.kodakaraensis	752	tko:TK0739								hypothetical protein
t.kodakaraensis	753	tko:TK0741	atypical							hypothetical protein
t.kodakaraensis	754	tko:TK0742	core							hypothetical protein
t.kodakaraensis	755	tko:TK0743	core							hypothetical protein
t.kodakaraensis	756	tko:TK0744	core							hypothetical protein
t.kodakaraensis	757	tko:TK0745	core							ABC-type cobalt transport system, permease component [KO:K02008]
t.kodakaraensis	758	tko:TK0746	core							ABC-type cobalt transport system, ATPase component [KO:K02006]
t.kodakaraensis	759	tko:TK0747	core							bifunctional biotin-protein ligase/biotin operon repressor [EC:6.3.4.15] [KO:K01947]
t.kodakaraensis	760	tko:TK0748	core							bioY; biotin biosynthesis protein BioY [KO:K03523]
t.kodakaraensis	761	tko:TK0749	core							probable molybdopterin-guanine dinucleotide biosynthesis protein A
t.kodakaraensis	762	tko:TK0750								hypothetical protein
t.kodakaraensis	763	tko:TK0751								hypothetical protein
t.kodakaraensis	764	tko:TK0752	core							acylamino acid-releasing enzyme
t.kodakaraensis	765	tko:TK0753	atypical	ORFan						hypothetical membrane protein
t.kodakaraensis	766	tko:TK0754	core							predicted ATPase, DUF699 family, fused to acetyltransferase domain
t.kodakaraensis	767	tko:TK0755	core							hypothetical protein
t.kodakaraensis	768	tko:TK0756	core							hypothetical protein
t.kodakaraensis	769	tko:TK0757	core							ABC-type thiamine transport system, periplasmic component [KO:K02064]
t.kodakaraensis	770	tko:TK0758								metal-dependent amidohydrolase
t.kodakaraensis	771	tko:TK0759	core							asparaginyl-tRNA synthetase [EC:6.1.1.22] [KO:K01893]
t.kodakaraensis	772	tko:tRNA-Val-3	tRNA							tRNA-Val anticodon TAC
t.kodakaraensis	773	tko:TK0760	core							archaeosine tRNA-guanine transglycosylase [EC:2.4.2.29] [KO:K00773 K07398]
t.kodakaraensis	774	tko:TK0761								sodium/phosphate symporter
t.kodakaraensis	775	tko:TK0762	core							glycosyltransferase, family 2
t.kodakaraensis	776	tko:TK0763	core							hypothetical protein
t.kodakaraensis	777	tko:TK0764	core							large helicase-related protein [EC:3.6.1.-] [KO:K03724]
t.kodakaraensis	778	tko:TK0765	core							glyceraldehyde-3-phosphate dehydrogenase (phosphorylating) [EC:1.2.1.59] [KO:K00150]
t.kodakaraensis	779	tko:TK0766	atypical	ORFan						hypothetical membrane protein
t.kodakaraensis	780	tko:TK0767								hypothetical protein
t.kodakaraensis	781	tko:TK0768	core							hypothetical protein
t.kodakaraensis	782	tko:TK0769	core							hypothetical protein
t.kodakaraensis	783	tko:TK0770								transcription regulator, PadR-like family
t.kodakaraensis	784	tko:TK0771								hypothetical protein
t.kodakaraensis	785	tko:TK0772								hypothetical protein
t.kodakaraensis	786	tko:TK0773								predicted ATP-dependent endonuclease, OLD family
t.kodakaraensis	787	tko:TK0774	atypical							predicted permease, auxin efflux carrier family
t.kodakaraensis	788	tko:TK0775	core							deblocking aminopeptidase
t.kodakaraensis	789	tko:TK0776								archaeal ATPase
t.kodakaraensis	790	tko:TK0777	core							integrase/recombinase [KO:K04763]
t.kodakaraensis	791	tko:TK0778	core							hypothetical protein
t.kodakaraensis	792	tko:TK0779								sugar fermentation stimulation protein [KO:K06206]
t.kodakaraensis	793	tko:TK0780								hypothetical protein
t.kodakaraensis	794	tko:TK0781	core							deblocking aminopeptidase [EC:3.2.1.4] [KO:K01179]
t.kodakaraensis	795	tko:TK0782		ORFan						hypothetical protein
t.kodakaraensis	796	tko:TK0783	core							hypothetical protein
t.kodakaraensis	797	tko:TK0784	core							ERCC2/XPD/Rad3-related DNA repair helicase
t.kodakaraensis	798	tko:TK0785		ORFan						hypothetical protein
t.kodakaraensis	799	tko:tRNA-Met-1	tRNA							tRNA-Met anticodon CAT
t.kodakaraensis	800	tko:TK0786	core							integral membrane protein rhomboid homolog
t.kodakaraensis	801	tko:TK0787	core							archaeal inositol-1-monophosphatase/fructose-1, 6-bisphosphatase
t.kodakaraensis	802	tko:TK0788	core							hypothetical protein
t.kodakaraensis	803	tko:TK0789	core							glycerol-1-phosphate dehydrogenase [EC:1.1.1.261] [KO:K00096]
t.kodakaraensis	804	tko:TK0790	core							hypothetical protein
t.kodakaraensis	805	tko:TK0791	atypical							hypothetical protein
t.kodakaraensis	806	tko:TK0792	atypical	ORFan						hypothetical protein
t.kodakaraensis	807	tko:TK0793	core							hypothetical protein
t.kodakaraensis	808	tko:TK0794								putative 5-methylcytosine restriction system, catalytic subunit
t.kodakaraensis	809	tko:TK0795								putative 5-methylcytosine restriction system, GTPase subunit
t.kodakaraensis	810	tko:TK0796	core							DNA-binding protein, containing HTH domain of resolvase
t.kodakaraensis	811	tko:TK0797	core							hypothetical protein
t.kodakaraensis	812	tko:TK0798	core							type II DNA topoisomerase VI, subunit A [EC:5.99.1.3] [KO:K03166]
t.kodakaraensis	813	tko:TK0799	core							type II DNA topoisomerase VI, subunit B [EC:5.99.1.3] [KO:K03167]
t.kodakaraensis	814	tko:TK0800	core							RNA-binding protein, containing KH domain
t.kodakaraensis	815	tko:TK0801	core							serine/threonine protein kinase Rio1p homolog
t.kodakaraensis	816	tko:TK0802	core							translation initiation factor eIF-1A [KO:K03236]
t.kodakaraensis	817	tko:TK0803	core							ABC-type manganese/zinc transport system, ATPase component [KO:K02074]
t.kodakaraensis	818	tko:TK0804	core							ABC-type manganese/zinc transport system, permease component [KO:K02075]
t.kodakaraensis	819	tko:TK0805	core							ribonuclease HII [EC:3.1.26.4] [KO:K03470]
t.kodakaraensis	820	tko:TK0806	core							putative membrane-bound dolichyl-phosphate-mannose-protein mannosyltransferase
t.kodakaraensis	821	tko:TK0807	core							hypothetical protein
t.kodakaraensis	822	tko:TK0808	core							hypothetical protein
t.kodakaraensis	823	tko:TK0809	core							glucosamine--fructose-6-phosphate aminotransferase (isomerizing) [EC:2.6.1.16] [KO:K00820]
t.kodakaraensis	824	tko:TK0810	core							oligosaccharyl transferase, STT3 subunit
t.kodakaraensis	825	tko:TK0811								hypothetical protein
t.kodakaraensis	826	tko:TK0812	core							adenylate kinase [EC:2.7.4.3] [KO:K00939]
t.kodakaraensis	827	tko:TK0813	core							hypothetical protein
t.kodakaraensis	828	tko:TK0814	core							type A flavoprotein
t.kodakaraensis	829	tko:TK0815	atypical		cluster	7				peroxiredoxin, AhpC/TSA family
t.kodakaraensis	830	tko:TK0816	atypical		cluster	7				2-oxoacid:ferredoxin oxidoreductase, beta subunit [EC:1.2.7.3] [KO:K00175]
t.kodakaraensis	831	tko:TK0817	atypical		cluster	7				2-oxoacid:ferredoxin oxidoreductase, alpha subunit [EC:1.2.7.3] [KO:K00174]
t.kodakaraensis	832	tko:TK0818	atypical	ORFan	cluster	7				hypothetical protein
t.kodakaraensis	833	tko:TK0819			cluster	7				peptide methionine sulfoxide reductase [EC:1.8.4.6] [KO:K07304 K07305]
t.kodakaraensis	834	tko:TK0820	atypical	ORFan	cluster	7				hypothetical protein
t.kodakaraensis	835	tko:TK0821		ORFan	cluster	7				hypothetical protein
t.kodakaraensis	836	tko:TK0822			cluster	7				hypothetical protein
t.kodakaraensis	837	tko:TK0823	atypical	ORFan	cluster	7				hypothetical membrane protein
t.kodakaraensis	838	tko:TK0824	atypical		cluster	7				hypothetical protein
t.kodakaraensis	839	tko:TK0825	atypical		cluster	7				hypothetical protein
t.kodakaraensis	840	tko:TK0826	atypical		cluster	7				hypothetical protein
t.kodakaraensis	841	tko:TK0827	core		cluster	7				predicted permease, major facilitator superfamily
t.kodakaraensis	842	tko:TK0828	atypical		cluster	7				NAD(P)H:rubredoxin oxidoreductase
t.kodakaraensis	843	tko:TK0829	core		cluster	7				hypothetical protein
t.kodakaraensis	844	tko:TK0830	atypical		cluster	7				hypothetical protein
t.kodakaraensis	845	tko:TK0831	atypical		cluster	7				peroxiredoxin-related protein (C-terminus)
t.kodakaraensis	846	tko:TK0832	atypical		cluster	7				hypothetical protein
t.kodakaraensis	847	tko:TK0833	atypical		cluster	7				predicted permease, major facilitator superfamily
t.kodakaraensis	848	tko:TK0834	atypical		cluster	7				transcription regulator, Lrp/AsnC family
t.kodakaraensis	849	tko:TK0835	atypical		cluster	7				phosphoribosylaminoimidazole carboxylase, ATPase subunit [EC:4.1.1.21] [KO:K01589]
t.kodakaraensis	850	tko:TK0836	core		cluster	7				phosphoribosylaminoimidazole carboxylase, catalytic subunit [EC:4.1.1.21] [KO:K01588]
t.kodakaraensis	851	tko:TK0837	core		cluster	7				heavy-metal transporting P-type ATPase [EC:3.6.1.-]
t.kodakaraensis	852	tko:TK0838	atypical		cluster	7				thioredoxin
t.kodakaraensis	853	tko:TK0839	core							NAD(P)H-flavin oxidoreductase
t.kodakaraensis	854	tko:TK0840	core							NAD(P)H-flavin oxidoreductase
t.kodakaraensis	855	tko:TK0841								hypothetical protein
t.kodakaraensis	856	tko:TK0842	atypical							arsenical-resistance membrane protein [KO:K03325]
t.kodakaraensis	857	tko:TK0843	atypical							Trx-linked arsenate reductase [EC:1.20.4.1] [KO:K03741]
t.kodakaraensis	858	tko:TK0844	core							tungsten-containing oxidoreductase [EC:1.2.7.5] [KO:K03738]
t.kodakaraensis	859	tko:TK0845	core							oxidoreductase, aldo/keto reductase family
t.kodakaraensis	860	tko:TK0846	core							adenosylcobinamide amidohydrolase
t.kodakaraensis	861	tko:TK0847	atypical	ORFan	cluster	8				hypothetical protein, containing leucine zipper motif
t.kodakaraensis	862	tko:TK0848	atypical	ORFan	cluster	8				hypothetical protein
t.kodakaraensis	863	tko:TK0849	core		cluster	8				hypothetical protein
t.kodakaraensis	864	tko:TK0850	atypical		cluster	8				probable transposase
t.kodakaraensis	865	tko:TK0851	atypical	ORFan	cluster	8				hypothetical protein
t.kodakaraensis	866	tko:TK0853	core		cluster	8				NaMN:DMB phosphoribosyltransferase
t.kodakaraensis	867	tko:TK0852	atypical		cluster	8				hypothetical protein
t.kodakaraensis	868	tko:TK0854	atypical		cluster	8				cobyric acid synthase [EC:6.3.5.10] [KO:K02232]
t.kodakaraensis	869	tko:TK0855	atypical		cluster	8				hypothetical protein
t.kodakaraensis	870	tko:TK0856	core							GTP:adenosylcobinamide-phosphate guanylyltransferase
t.kodakaraensis	871	tko:TK0857	core							cobalamin-5-phosphate synthase [EC:2.7.8.26] [KO:K02233]
t.kodakaraensis	872	tko:TK0858	core							hypothetical protein
t.kodakaraensis	873	tko:TK0859		ORFan						hypothetical protein
t.kodakaraensis	874	tko:TK0860	atypical	ORFan						hypothetical protein
t.kodakaraensis	875	tko:TK0861	core							ATP-binding protein
t.kodakaraensis	876	tko:TK0862	core							hypothetical protein
t.kodakaraensis	877	tko:TK0863	core							cobinamide synthase [EC:6.3.1.10] [KO:K02227]
t.kodakaraensis	878	tko:TK0864	core							threonine-O-3-phosphate decarboxylase [EC:2.6.1.9] [KO:K00817]
t.kodakaraensis	879	tko:TK0865	core							probable vitamin B12 transport protein precursor [KO:K02016]
t.kodakaraensis	880	tko:TK0866	core							2,3-bisphosphoglycerate-independent phosphoglycerate mutase [EC:5.4.2.1] [KO:K01834]
t.kodakaraensis	881	tko:TK0867	core							sodium/calcium antiporter
t.kodakaraensis	882	tko:TK0868	core							probable bis(5'-adenosyl)-triphosphatase, HIT family
t.kodakaraensis	883	tko:TK0869		ORFan						hypothetical protein
t.kodakaraensis	884	tko:TK0870	core							alternative thymidylate synthase [EC:2.1.1.148] [KO:K03465]
t.kodakaraensis	885	tko:TK0871	core							ornithine carbamoyltransferase [EC:2.1.3.3] [KO:K00611]
t.kodakaraensis	886	tko:TK0872	core							tRNA/rRNA cytosine-C5-methylase, NOL1/NOP2/Sun family
t.kodakaraensis	887	tko:TK0873	core							hypothetical protein
t.kodakaraensis	888	tko:TK0874	core							predicted metallophosphoesterase, calcineurin superfamily
t.kodakaraensis	889	tko:TK0875	atypical							saccharopine reductase
t.kodakaraensis	890	tko:TK0876	core							ribosome biogenesis protein Nep1p homolog, suppressor Mra1 family
t.kodakaraensis	891	tko:TK0877	core							hypothetical protein
t.kodakaraensis	892	tko:TK0878	core							translation initiation factor eIF-5A [KO:K03263]
t.kodakaraensis	893	tko:TK0879	core							hypothetical protein
t.kodakaraensis	894	tko:TK0880	core							arsenical pump membrane protein
t.kodakaraensis	895	tko:TK0881	core							universal stress protein
t.kodakaraensis	896	tko:TK0882	core							agmatinase [EC:3.5.3.11] [KO:K01480]
t.kodakaraensis	897	tko:TK0883	core							hypothetical protein
t.kodakaraensis	898	tko:TK0884	core							NapA-type sodium/hydrogen antiporter
t.kodakaraensis	899	tko:TK0885	core							hypothetical protein
t.kodakaraensis	900	tko:TK0886								voltage-gated chloride channel protein
t.kodakaraensis	901	tko:TK0887	core							phosphohydrolase, PHP family
t.kodakaraensis	902	tko:TK0888	atypical							transcription regulator, SpoVT/AbrB family
t.kodakaraensis	903	tko:TK0889								predicted nucleic acid-binding protein, containing PIN domain
t.kodakaraensis	904	tko:TK0890	core							thiamine monophosphate kinase [EC:2.7.4.16] [KO:K00946]
t.kodakaraensis	905	tko:TK0891	atypical							glycosyltransferase, family 4
t.kodakaraensis	906	tko:TK0892								polysaccharide deacetylase
t.kodakaraensis	907	tko:TK0893	core							pyruvate fromate-lyase activating enzyme-related protein, radical SAM superfamily [EC:1.97.1.4] [KO:K04069]
t.kodakaraensis	908	tko:TK0894	core							hypothetical protein
t.kodakaraensis	909	tko:TK0895	core							S-layer protein precursor
t.kodakaraensis	910	tko:TK0896	core							hypothetical protein
t.kodakaraensis	911	tko:TK0897	core							hypothetical protein
t.kodakaraensis	912	tko:TK0898	atypical							hypothetical protein
t.kodakaraensis	913	tko:TK0899	core							dimethyladenosine transferase [EC:2.1.1.-] [KO:K02528]
t.kodakaraensis	914	tko:TK0900	core							hypothetical protein
t.kodakaraensis	915	tko:TK0901	core							DNA-directed RNA polymerase, subunit F [EC:2.7.7.6] [KO:K03051]
t.kodakaraensis	916	tko:TK0902	core							LSU ribosomal protein L21E [KO:K02889]
t.kodakaraensis	917	tko:TK0903	core							RNA-binding protein, containing THUMP domain
t.kodakaraensis	918	tko:TK0904	core							hypothetical protein
t.kodakaraensis	919	tko:TK0905	atypical	ORFan						hypothetical membrane protein
t.kodakaraensis	920	tko:TK0906	core							endonuclease V [EC:3.1.21.7] [KO:K05982]
t.kodakaraensis	921	tko:TK0907	core							DNA-binding protein translin homolog
t.kodakaraensis	922	tko:TK0908	core							archaeal Glu-tRNA(Gln) amidotransferase, subunit D [EC:3.5.1.1] [KO:K01424]
t.kodakaraensis	923	tko:TK0909								hypothetical protein
t.kodakaraensis	924	tko:TK0910								predicted nucleic acid-binding protein, containing PIN domain
t.kodakaraensis	925	tko:TK0911	core							archaeal Glu-tRNA(Gln) amidotransferase, subunit E containing GAD domain [EC:6.3.5.-] [KO:K03330]
t.kodakaraensis	926	tko:TK0912		ORFan						hypothetical membrane protein, containing leucine zipper motif
t.kodakaraensis	927	tko:TK0913	atypical	ORFan						hypothetical protein
t.kodakaraensis	928	tko:TK0914	core							3-hydroxy-3-methylglutaryl-CoA reductase [EC:1.1.1.34] [KO:K00021]
t.kodakaraensis	929	tko:TK0915	core							ATPase involved in chromosome partitioning, ParA/MinD family
t.kodakaraensis	930	tko:TK0916	core							threonine 3-dehydrogenase [EC:1.1.1.103] [KO:K00060]
t.kodakaraensis	931	tko:TK0917	atypical		cluster	9				hypothetical protein
t.kodakaraensis	932	tko:TK0918	atypical		cluster	9				hypothetical protein
t.kodakaraensis	933	tko:TK0919	atypical	ORFan	cluster	9				hypothetical protein
t.kodakaraensis	934	tko:TK0920	atypical	ORFan	cluster	9				hypothetical protein
t.kodakaraensis	935	tko:TK0921	core		cluster	9				phenylalanyl-tRNA synthetase, alpha subunit [EC:6.1.1.20] [KO:K01889]
t.kodakaraensis	936	tko:TK0922	atypical		cluster	9				hypothetical protein
t.kodakaraensis	937	tko:TK0923	atypical	ORFan	cluster	9				hypothetical protein
t.kodakaraensis	938	tko:TK0924			cluster	9				predicted nucleic acid-binding protein, containing PIN domain
t.kodakaraensis	939	tko:TK0925	core		cluster	9				phenylalanyl-tRNA synthetase, beta subunit [EC:6.1.1.20] [KO:K01890]
t.kodakaraensis	940	tko:TK0926	atypical	ORFan	cluster	9				hypothetical protein
t.kodakaraensis	941	tko:TK0927	core							tRNA pseudouridine synthase A [EC:4.2.1.70] [KO:K06173]
t.kodakaraensis	942	tko:TK0928	core							predicted DNA/RNA repair helicase
t.kodakaraensis	943	tko:TK0929	core							3-octaprenyl-4-hydroxybenzoate decarboxylyase
t.kodakaraensis	944	tko:TK0930								hypothetical protein
t.kodakaraensis	945	tko:TK0931								probable transposase [KO:K07496]
t.kodakaraensis	946	tko:TK0932								IS200-like transposase
t.kodakaraensis	947	tko:TK0933	core							hypothetical protein
t.kodakaraensis	948	tko:TK0934	core							molybdopterin-guanine dinucleotide biosynthesis protein B [KO:K03753]
t.kodakaraensis	949	tko:TK0935								TRAP-type transporter, periplasmic component
t.kodakaraensis	950	tko:TK0936		ORFan						hypothetical protein
t.kodakaraensis	951	tko:TK0937								TRAP-type transporter, fused permease components
t.kodakaraensis	952	tko:TK0938	atypical	ORFan						hypothetical protein, containing ATP/GTP-binding site motif A
t.kodakaraensis	953	tko:TK0939	core							GHMP kinase
t.kodakaraensis	954	tko:TK0940	core							hypothetical protein
t.kodakaraensis	955	tko:TK0941								hypothetical protein
t.kodakaraensis	956	tko:TK0942	atypical							ABC-type multidrug transport system, ATPase component
t.kodakaraensis	957	tko:TK0943	core							acetyl-CoA synthetase II (NDP forming), beta subunit
t.kodakaraensis	958	tko:TK0944	core							acyl-CoA synthetase (NDP forming), large subunit
t.kodakaraensis	959	tko:TK0945	core							nucleotidyltransferase
t.kodakaraensis	960	tko:TK0946	core							hypothetical protein
t.kodakaraensis	961	tko:TK0947	core							hypothetical protein
t.kodakaraensis	962	tko:TK0948	core							putative translation factor Sua5p homolog [KO:K07566]
t.kodakaraensis	963	tko:TK0949	core							glycosyltransferase, family 4
t.kodakaraensis	964	tko:TK0950	core							asparagine synthase (glutamine-hydrolyzing) [EC:6.3.5.4] [KO:K01953]
t.kodakaraensis	965	tko:TK0951	core							XPA-binding protein 1 homolog
t.kodakaraensis	966	tko:TK0952	core							ATPase involved in chromosome partitioning, ParA/MinD family
t.kodakaraensis	967	tko:TK0953	core							predicted ATPase, AAA superfamily, containing PIN and KH nucleic acid-binding domains
t.kodakaraensis	968	tko:TK0954	core							septum formation inhibitor Maf homolog
t.kodakaraensis	969	tko:TK0955	core							sugar-phosphate nucleotidyltransferase [EC:2.7.7.13] [KO:K00966]
t.kodakaraensis	970	tko:TK0956	core							LexA-related DNA-binding protein
t.kodakaraensis	971	tko:TK0957	core							iron(II) transport protein B [KO:K04759]
t.kodakaraensis	972	tko:TK0958	core							iron(II) transport protein A
t.kodakaraensis	973	tko:TK0959	atypical							hypothetical protein
t.kodakaraensis	974	tko:TK0960	core							predicted ATPase, PP-loop superfamily
t.kodakaraensis	975	tko:TK0961								hypE; hydrogenase expression/formation protein HypE
t.kodakaraensis	976	tko:TK0962	core							nucleotidyltransferase
t.kodakaraensis	977	tko:TK0963								hypothetical protein
t.kodakaraensis	978	tko:TK0964	core							cell division protein pelota homolog
t.kodakaraensis	979	tko:TK0965								hypothetical protein
t.kodakaraensis	980	tko:TK0966	atypical	ORFan						hypothetical protein
t.kodakaraensis	981	tko:TK0967	core							Xaa-Pro aminopeptidase [EC:3.4.13.9] [KO:K01271]
t.kodakaraensis	982	tko:TK0968								predicted hydrolase, HAD superfamily
t.kodakaraensis	983	tko:TK0969	core							LSU ribosomal protein L35AE [KO:K02917]
t.kodakaraensis	984	tko:TK0970	core							N2,N2-dimethylguanosine tRNA methyltransferase [EC:2.1.1.32] [KO:K00555]
t.kodakaraensis	985	tko:TK0971	core							hypothetical protein
t.kodakaraensis	986	tko:TK0972	core							predicted nucleic acid-binding protein, containing PIN domain
t.kodakaraensis	987	tko:TK0973	core							hypothetical protein
t.kodakaraensis	988	tko:TK0974	core							sodium-driven multidrug efflux pump protein
t.kodakaraensis	989	tko:TK0975	core							LSU ribosomal protein L37E [KO:K02922]
t.kodakaraensis	990	tko:TK0976	core							snRNP component, Sm-like protein [KO:K04796]
t.kodakaraensis	991	tko:TK0977								pullulanase type II, GH13 family
t.kodakaraensis	992	tko:TK0978	core							glycyl-tRNA synthetase [EC:6.1.1.14] [KO:K01880]
t.kodakaraensis	993	tko:TK0979	core							hypothetical protein
t.kodakaraensis	994	tko:TK0980	atypical	ORFan						hypothetical membrane protein
t.kodakaraensis	995	tko:TK0981	core							N2, N2-dimethylguanosine tRNA methyltransferase
t.kodakaraensis	996	tko:TK0982	atypical	ORFan						hypothetical membrane protein
t.kodakaraensis	997	tko:TK0983		ORFan						hypothetical protein
t.kodakaraensis	998	tko:TK0984	core							alanyl-tRNA synthetase-related protein (partial)
t.kodakaraensis	999	tko:TK0985		ORFan						hypothetical protein
t.kodakaraensis	1000	tko:TK0986	core							proton/glutamate symporter, SDF family
t.kodakaraensis	1001	tko:TK0987	core							biotin-protein ligase [EC:6.3.4.15] [KO:K03524 K01947]
t.kodakaraensis	1002	tko:TK0988	atypical	ORFan	cluster	10				hypothetical protein
t.kodakaraensis	1003	tko:TK0989	core		cluster	10				DhnA-type fructose-1,6-bisphosphate aldolase [EC:4.1.2.13] [KO:K01622]
t.kodakaraensis	1004	tko:TK0990	atypical		cluster	10				oxaloacetate decarboxylase, alpha subunit [EC:4.1.1.3] [KO:K01571]
t.kodakaraensis	1005	tko:TK0991	atypical		cluster	10				carbon starvation protein A [KO:K06200]
t.kodakaraensis	1006	tko:TK0992	atypical		cluster	10				hypothetical protein
t.kodakaraensis	1007	tko:TK0993	atypical		cluster	10				hypothetical protein
t.kodakaraensis	1008	tko:TK0994	atypical		cluster	10				arsenical pump-driving ATPase [EC:3.6.3.16] [KO:K01551]
t.kodakaraensis	1009	tko:TK0995	atypical		cluster	10				hypothetical protein
t.kodakaraensis	1010	tko:TK0996	atypical		cluster	10				hypothetical protein
t.kodakaraensis	1011	tko:TK0997	atypical		cluster	10				transcription regulator, SpoVT/AbrB family
t.kodakaraensis	1012	tko:TK0998	atypical		cluster	10				predicted nucleic acid-binding protein, containing PIN domain
t.kodakaraensis	1013	tko:TK0999	core		cluster	10				lysophospholipase, alpha/beta hydrolase superfamily
t.kodakaraensis	1014	tko:TK1000	atypical	ORFan	cluster	10				hypothetical membrane protein
t.kodakaraensis	1015	tko:TK1001	atypical		cluster	10				hypothetical protein
t.kodakaraensis	1016	tko:TK1002	core							adenylosuccinate synthase [EC:6.3.4.4] [KO:K01939]
t.kodakaraensis	1017	tko:TK1003	core							hypothetical protein
t.kodakaraensis	1018	tko:TK1004	core							UDP-glucose 4-epimerase [EC:5.1.3.2] [KO:K01784]
t.kodakaraensis	1019	tko:TK1005	core							prefoldin, alpha subunit [KO:K04797]
t.kodakaraensis	1020	tko:TK1006	atypical	ORFan						hypothetical protein
t.kodakaraensis	1021	tko:TK1007	core							predicted permease, major facilitator superfamily
t.kodakaraensis	1022	tko:TK1008	core							Fe-containing alcohol dehydrogenase [EC:1.1.1.1] [KO:K00001]
t.kodakaraensis	1023	tko:TK1009	atypical							putative 5-methylcytosine restriction system, GTPase subunit
t.kodakaraensis	1024	tko:TK1010	atypical							putative 5-methylcytosine restriction system, catalytic subunit
t.kodakaraensis	1025	tko:TK1011								permease, major facilitator superfamily, flame shift
t.kodakaraensis	1026	tko:TK1012								permease, major facilitator superfamily, flame shift
t.kodakaraensis	1027	tko:TK1013	atypical	ORFan						hypothetical protein
t.kodakaraensis	1028	tko:TK1014								predicted nucleic acid-binding protein, containing PIN domain
t.kodakaraensis	1029	tko:TK1015	core							large helicase-related protein [EC:3.6.1.-] [KO:K03724]
t.kodakaraensis	1030	tko:TK1016								hypothetical protein
t.kodakaraensis	1031	tko:TK1017	core							chromosome segregation ATPase [KO:K03529]
t.kodakaraensis	1032	tko:TK1018	core							hypothetical protein
t.kodakaraensis	1033	tko:TK1019	core							hypothetical protein
t.kodakaraensis	1034	tko:TK1020	atypical	ORFan						hypothetical membrane protein
t.kodakaraensis	1035	tko:TK1021	core							helicase-associated endonuclease for fork-structured DNA [EC:2.7.7.-]
t.kodakaraensis	1036	tko:TK1022	core							D-aminopeptidase [KO:K02035]
t.kodakaraensis	1037	tko:TK1023								hypothetical protein
t.kodakaraensis	1038	tko:TK1024		ORFan						hypothetical membrane protein
t.kodakaraensis	1039	tko:TK1025								hypothetical protein
t.kodakaraensis	1040	tko:TK1026	core							geranylgeranylglyceryl diphosphate synthase
t.kodakaraensis	1041	tko:TK1027								predicted nucleic acid-binding protein, containing PIN domain
t.kodakaraensis	1042	tko:TK1028								hypothetical protein
t.kodakaraensis	1043	tko:TK1029	core							hypothetical protein
t.kodakaraensis	1044	tko:TK1030	core							hypothetical protein
t.kodakaraensis	1045	tko:TK1031	core							predicted ATPase, RNase L inhibitor homolog [KO:K06174]
t.kodakaraensis	1046	tko:TK1032	core							hypE; hydrogenase expression/formation protein HypE
t.kodakaraensis	1047	tko:TK1033	core							predicted metalloprotease, containing Jab1/MPN domain
t.kodakaraensis	1048	tko:TK1034	core							predicted restriction endonuclease
t.kodakaraensis	1049	tko:TK1035	core							predicted glutamine amidotransferase, class II
t.kodakaraensis	1050	tko:TK1036	core							hypothetical protein
t.kodakaraensis	1051	tko:TK1037	core							metallophosphoesterase, calcineurin superfamily
t.kodakaraensis	1052	tko:TK1038	core							2-phosphoglycerate kinase [EC:2.7.2.-] [KO:K05715]
t.kodakaraensis	1053	tko:TK1039	core							cyclic 2,3-diphospoglycerate synthetase [EC:4.6.1.-] [KO:K05716]
t.kodakaraensis	1054	tko:TK1040								hypothetical protein
t.kodakaraensis	1055	tko:TK1041	core							transcription regulator, ArsR family
t.kodakaraensis	1056	tko:TK1042	core							hypothetical protein
t.kodakaraensis	1057	tko:TK1043	core							hypothetical protein
t.kodakaraensis	1058	tko:TK1044	core							predicted permease, major facilitator superfamily
t.kodakaraensis	1059	tko:TK1045	core							cobalamin adenosyltransferase
t.kodakaraensis	1060	tko:TK1046	atypical							hypothetical protein
t.kodakaraensis	1061	tko:TK1047	core							translation initiation factor eIF-2B, delta subunit [KO:K03680]
t.kodakaraensis	1062	tko:TK1048								ATPase, RecA superfamily
t.kodakaraensis	1063	tko:TK1049	core							methionyl-tRNA synthetase [EC:6.1.1.10] [KO:K01874]
t.kodakaraensis	1064	tko:TK1050								hypothetical protein
t.kodakaraensis	1065	tko:TK1051								hypothetical protein
t.kodakaraensis	1066	tko:TK1052	atypical	ORFan						hypothetical protein
t.kodakaraensis	1067	tko:TK1053								hypothetical protein
t.kodakaraensis	1068	tko:TK1054	core							N-acetyltransferase, GNAT family
t.kodakaraensis	1069	tko:TK1055								peroxiredoxin, bacterioferritin comigratory protein homolog, AhpC/TSA family [KO:K03564]
t.kodakaraensis	1070	tko:TK1056	core							rubrerythrin-related protein
t.kodakaraensis	1071	tko:TK1057								iron(II) uptake regulation protein, frame shift
t.kodakaraensis	1072	tko:TK1058								iron(II) uptake regulation protein, frame shift
t.kodakaraensis	1073	tko:TK1059	core							ferritin-related protein
t.kodakaraensis	1074	tko:TK1060	core							hypothetical protein
t.kodakaraensis	1075	tko:TK1061								hypothetical protein
t.kodakaraensis	1076	tko:TK1062								rubrerythrin-related protein
t.kodakaraensis	1077	tko:TK1063								small-conductance mechanosensitive channel
t.kodakaraensis	1078	tko:TK1064	core							predicted metallocofactor modifying protein, radical SAM superfamily
t.kodakaraensis	1079	tko:TK1065	core							molybdopterin converting factor, subunit 1
t.kodakaraensis	1080	tko:TK1066	core							tungsten-containing aldehyde:ferredoxin oxidoreductase [EC:1.2.7.5] [KO:K03738]
t.kodakaraensis	1081	tko:TK1067	core							hypothetical protein
t.kodakaraensis	1082	tko:TK1068	atypical	ORFan	cluster	11				hypothetical protein
t.kodakaraensis	1083	tko:TK1069	atypical		cluster	11				hypothetical protein
t.kodakaraensis	1084	tko:TK1070	atypical	ORFan	cluster	11				hypothetical protein
t.kodakaraensis	1085	tko:TK1071	core		cluster	11				phosphodiesterase
t.kodakaraensis	1086	tko:TK1072	atypical		cluster	11				hypothetical protein
t.kodakaraensis	1087	tko:TK1073	atypical		cluster	11				nucleotidyltransferase
t.kodakaraensis	1088	tko:TK1074	core		cluster	11				hypothetical protein
t.kodakaraensis	1089	tko:TK1075	atypical	ORFan	cluster	11				hypothetical protein
t.kodakaraensis	1090	tko:TK1076	atypical		cluster	11				transcription regulator, SpoVT/AbrB family
t.kodakaraensis	1091	tko:TK1077	core							SSU ribosomal protein S7 [KO:K02992]
t.kodakaraensis	1092	tko:TK1078	core							SSU ribosomal protein S12 [KO:K02950]
t.kodakaraensis	1093	tko:TK1079	core							transcription termination-antitermination factor, NusA homolog [KO:K02600]
t.kodakaraensis	1094	tko:TK1080	core							LSU ribosomal protein L30E [KO:K02908]
t.kodakaraensis	1095	tko:TK1081	core							DNA-directed RNA polymerase, subunit A'' [EC:2.7.7.6] [KO:K03042]
t.kodakaraensis	1096	tko:TK1082	core							DNA-directed RNA polymerase, subunit A' [EC:2.7.7.6] [KO:K03041]
t.kodakaraensis	1097	tko:TK1083	core							DNA-directed RNA polymerase, subunit B [EC:2.7.7.6] [KO:K03044 K03045]
t.kodakaraensis	1098	tko:TK1084	core							DNA-directed RNA polymerase, subunit H [EC:2.7.7.6] [KO:K03053]
t.kodakaraensis	1099	tko:TK1085	core							protein disulfide oxidoreductase
t.kodakaraensis	1100	tko:TK1086	core							predicted transcription regulator, ArsR family
t.kodakaraensis	1101	tko:TK1087	core							ferredoxin 2
t.kodakaraensis	1102	tko:TK1088	core							geranylgeranyl hydrogenase
t.kodakaraensis	1103	tko:TK1089		ORFan						hypothetical protein
t.kodakaraensis	1104	tko:TK1090								hypothetical protein
t.kodakaraensis	1105	tko:TK1091	core							DNA topoisomerase I [EC:5.99.1.2] [KO:K03168]
t.kodakaraensis	1106	tko:TK1092	core							hypothetical protein
t.kodakaraensis	1107	tko:TK1093	core							sulfur transfer protein involved in thiamine biosynthesis
t.kodakaraensis	1108	tko:TK1094	core							alanine aminotransferase [EC:2.6.1.1] [KO:K00812]
t.kodakaraensis	1109	tko:TK1095	core							hypothetical protein
t.kodakaraensis	1110	tko:TK1096	core							hypothetical protein
t.kodakaraensis	1111	tko:TK1097	core							hypothetical protein
t.kodakaraensis	1112	tko:TK1098	core							LSU ribosomal protein L44E [KO:K02929]
t.kodakaraensis	1113	tko:TK1099	core							SSU ribosomal protein S27E [KO:K02978]
t.kodakaraensis	1114	tko:TK1100	core							translation initiation factor eIF-2, alpha subunit [KO:K03237]
t.kodakaraensis	1115	tko:TK1101	core							RNA-binding protein, Nop10p family [KO:K07563]
t.kodakaraensis	1116	tko:TK1102	core							hypothetical protein
t.kodakaraensis	1117	tko:TK1103								ABC-type cobalt transport system, CbiM permease component [KO:K02007]
t.kodakaraensis	1118	tko:TK1104								cobalt transport protein [KO:K02009]
t.kodakaraensis	1119	tko:TK1105								ABC-type cobalt transport system, CbiQ permease component [KO:K02008]
t.kodakaraensis	1120	tko:TK1106								ABC-type cobalt transport system, ATPase component [KO:K02006]
t.kodakaraensis	1121	tko:TK1107	atypical							hypothetical protein
t.kodakaraensis	1122	tko:TK1108	core							phosphohexomutase [EC:5.4.2.8] [KO:K01840]
t.kodakaraensis	1123	tko:TK1109	core							bifunctional mannose-6-phosphate isomerase/mannose-1-phosphate guanylyl transferase [EC:2.7.7.22] [KO:K00971]
t.kodakaraensis	1124	tko:TK1110	core							ADP-dependent glucokinase [EC:2.7.1.147] [KO:K08074]
t.kodakaraensis	1125	tko:TK1111	core							archaeal glucose-6-phosphate isomerase [EC:5.3.1.9] [KO:K06859]
t.kodakaraensis	1126	tko:TK1112	core							RNA-binding protein, containing KH domain
t.kodakaraensis	1127	tko:TK1113	core							predicted signaling protein, TraB family
t.kodakaraensis	1128	tko:TK1114	core							ribonuclease Z [EC:3.1.26.11] [KO:K00784]
t.kodakaraensis	1129	tko:TK1115	core							hypothetical protein
t.kodakaraensis	1130	tko:TK1116	core							23S rRNA (uracil-5-)-methyltransferase
t.kodakaraensis	1131	tko:TK1117	atypical	ORFan						hypothetical protein
t.kodakaraensis	1132	tko:TK1118								predicted nucleic acid-binding protein, containing PIN domain
t.kodakaraensis	1133	tko:TK1119	core							6-pyruvoyl-tetrahydropterin synthase [EC:4.2.3.12] [KO:K01737]
t.kodakaraensis	1134	tko:TK1120	core							hypothetical protein
t.kodakaraensis	1135	tko:TK1121								prefoldin, alpha subunit [KO:K04797]
t.kodakaraensis	1136	tko:TK1122	atypical							prefoldin, beta subunit [KO:K04798]
t.kodakaraensis	1137	tko:TK1123	core							2-oxoacid:ferredoxin oxidoreductases, gamma subunit [EC:1.2.7.3] [KO:K00177]
t.kodakaraensis	1138	tko:TK1124	core							2-oxoacid:ferredoxin oxidoreductases, beta subunit [EC:1.2.7.3] [KO:K00175]
t.kodakaraensis	1139	tko:TK1125	core							2-oxoacid:ferredoxin oxidoreductases, alpha subunit [EC:1.2.7.3] [KO:K00174]
t.kodakaraensis	1140	tko:TK1126	core							2-oxoacid:ferredoxin oxidoreductases, gamma subunit [EC:1.2.7.3] [KO:K00177]
t.kodakaraensis	1141	tko:TK1127								hypothetical protein
t.kodakaraensis	1142	tko:TK1128								nucleotidyltransferase
t.kodakaraensis	1143	tko:TK1129	core							2-oxoacid:ferredoxin oxidoreductases, beta subunit [EC:1.2.7.3] [KO:K00175]
t.kodakaraensis	1144	tko:TK1130	core							2-oxoacid:ferredoxin oxidoreductases, alpha subunit [EC:1.2.7.3] [KO:K00174]
t.kodakaraensis	1145	tko:TK1131	core							2-oxoacid: ferredoxin oxidoreductase, delta subunit [EC:1.2.7.3] [KO:K00176]
t.kodakaraensis	1146	tko:TK1132	atypical	ORFan						hypothetical membrane protein
t.kodakaraensis	1147	tko:TK1133		ORFan						hypothetical protein
t.kodakaraensis	1148	tko:TK1134	atypical	ORFan						hypothetical membrane protein
t.kodakaraensis	1149	tko:TK1135	core							hypothetical protein
t.kodakaraensis	1150	tko:TK1136								hypothetical protein
t.kodakaraensis	1151	tko:TK1137								acid phosphatase SurE homolog [EC:3.1.3.2] [KO:K03787]
t.kodakaraensis	1152	tko:tRNA-Ser-2	tRNA							tRNA-Ser anticodon GCT
t.kodakaraensis	1153	tko:tRNA-Cys	tRNA							tRNA-Cys anticodon GCA
t.kodakaraensis	1154	tko:TK1138	core							hypothetical protein
t.kodakaraensis	1155	tko:TK1139	core							ATPase, AAA superfamily
t.kodakaraensis	1156	tko:TK1140	core							seryl-tRNA synthetase [EC:6.1.1.11] [KO:K01875]
t.kodakaraensis	1157	tko:TK1141	core							endonuclease III [EC:4.2.99.18] [KO:K01741]
t.kodakaraensis	1158	tko:TK1142	core							hypothetical protein
t.kodakaraensis	1159	tko:TK1143	core							transcription regulator, PadR-like family
t.kodakaraensis	1160	tko:TK1144	core							ABC-type multidrug transport system, ATPase component [KO:K01990]
t.kodakaraensis	1161	tko:TK1145	core							ABC-type multidrug transport system, permease component [KO:K01992]
t.kodakaraensis	1162	tko:TK1146	core							3-phosphoglycerate kinase [EC:2.7.2.3] [KO:K00927]
t.kodakaraensis	1163	tko:TK1147	core							predicted type II restriction endonuclease
t.kodakaraensis	1164	tko:TK1148	core							hypothetical protein
t.kodakaraensis	1165	tko:TK1149	core							methylmalonyl-CoA mutase, N-terminus of large subunit [EC:5.4.99.2] [KO:K01848]
t.kodakaraensis	1166	tko:TK1150	atypical							hypothetical protein
t.kodakaraensis	1167	tko:TK1151	core							ABC-type transport system, permease component [KO:K01992]
t.kodakaraensis	1168	tko:TK1152	core							ABC-type multidrug transport system, ATPase component [KO:K01990]
t.kodakaraensis	1169	tko:TK1153	core							hypothetical protein
t.kodakaraensis	1170	tko:TK1154		ORFan						hypothetical protein
t.kodakaraensis	1171	tko:TK1155	core							small heat shock protein
t.kodakaraensis	1172	tko:TK1156		ORFan						hypothetical protein
t.kodakaraensis	1173	tko:TK1157	core							CDC48/VCP homolog, AAA superfamily
t.kodakaraensis	1174	tko:TK1158								predicted endonuclease-methyltransferase fusion protein
t.kodakaraensis	1175	tko:TK1159	atypical	ORFan						hypothetical protein
t.kodakaraensis	1176	tko:TK1160	atypical	ORFan						hypothetical membrane protein
t.kodakaraensis	1177	tko:TK1161								dihydropteroate synthase [EC:2.5.1.15] [KO:K00796]
t.kodakaraensis	1178	tko:TK1162	core							hypothetical protein
t.kodakaraensis	1179	tko:TK1163	core							hypothetical protein
t.kodakaraensis	1180	tko:TK1164	core							predicted endopeptidase IV, S49 family [EC:3.4.21.-] [KO:K04773]
t.kodakaraensis	1181	tko:TK1165	core							predicted AP endonuclease
t.kodakaraensis	1182	tko:TK1166	core							hypothetical protein
t.kodakaraensis	1183	tko:TK1167	core							DNA-directed RNA polymerase, subunit L [EC:2.7.7.6] [KO:K03056]
t.kodakaraensis	1184	tko:TK1168	core							hypothetical protein
t.kodakaraensis	1185	tko:TK1169	core							RNA-binding protein, containing S1 domain
t.kodakaraensis	1186	tko:TK1170	core							threonyl-tRNA synthetase [EC:6.1.1.3] [KO:K01868]
t.kodakaraensis	1187	tko:TK1171								hypothetical protein
t.kodakaraensis	1188	tko:TK1172	core							TBP-interacting protein
t.kodakaraensis	1189	tko:TK1173	core							undecaprenyl diphosphate synthase [EC:2.5.1.31] [KO:K00806]
t.kodakaraensis	1190	tko:TK1174	core							predicted acetyltransferase, isoleucine patch superfamily
t.kodakaraensis	1191	tko:TK1175	core							archaeal type holliday junction resolvase [KO:K03552]
t.kodakaraensis	1192	tko:TK1176	core							hypothetical protein
t.kodakaraensis	1193	tko:TK1177	core							deblocking aminopeptidase
t.kodakaraensis	1194	tko:TK1178	core							hypothetical protein
t.kodakaraensis	1195	tko:TK1179	core							adenylate cyclase, class 2 [EC:4.6.1.1] [KO:K05873]
t.kodakaraensis	1196	tko:TK1180								hypothetical protein
t.kodakaraensis	1197	tko:TK1181	core							ABC-type cobalt transport system, ATPase component [KO:K02006]
t.kodakaraensis	1198	tko:TK1182	core							trk-type pottasium transport system, membrane component [KO:K03498]
t.kodakaraensis	1199	tko:TK1183	core							methionyl aminopeptidase [EC:3.4.11.18] [KO:K01265]
t.kodakaraensis	1200	tko:tRNA-Ser-3	tRNA							tRNA-Ser anticodon CGA
t.kodakaraensis	1201	tko:TK1184								hypothetical protein
t.kodakaraensis	1202	tko:TK1185								predicted nucleic acid-binding protein, containing PIN domain
t.kodakaraensis	1203	tko:TK1186	core							hypothetical protein
t.kodakaraensis	1204	tko:TK1187	core							hypothetical protein
t.kodakaraensis	1205	tko:TK1188	core							sugar-phosphate nucleotydyltransferase [EC:2.7.7.24] [KO:K00973]
t.kodakaraensis	1206	tko:TK1189								bacitracin resistance protein BacA homolog [EC:3.6.1.27] [KO:K06153]
t.kodakaraensis	1207	tko:TK1190	core							predicted GTPase, containing NOG1 domain
t.kodakaraensis	1208	tko:TK1191	core							SSU ribosomal protein S8E [KO:K02995]
t.kodakaraensis	1209	tko:TK1192		ORFan						hypothetical protein
t.kodakaraensis	1210	tko:TK1193	core							CTP synthase [EC:6.3.4.2] [KO:K01937]
t.kodakaraensis	1211	tko:TK1194	core							hypothetical protein
t.kodakaraensis	1212	tko:TK1195	core							hypothetical protein
t.kodakaraensis	1213	tko:TK1196	core							hypothetical protein
t.kodakaraensis	1214	tko:TK1197	core							hypothetical protein
t.kodakaraensis	1215	tko:TK1198	core							organic radical activating enzyme, radical SAM superfamily
t.kodakaraensis	1216	tko:TK1199	core							TBP-interacting protein Tip49 homolog
t.kodakaraensis	1217	tko:TK1200	atypical	ORFan						hypothetical membrane protein
t.kodakaraensis	1218	tko:TK1201								hypothetical protein
t.kodakaraensis	1219	tko:TK1202								hypothetical protein
t.kodakaraensis	1220	tko:TK1203								hypothetical protein
t.kodakaraensis	1221	tko:TK1204	core							hypothetical protein
t.kodakaraensis	1222	tko:TK1205	core							phospholipid-binding protein, PBP family
t.kodakaraensis	1223	tko:TK1206		ORFan						hypothetical protein
t.kodakaraensis	1224	tko:TK1207								hypothetical protein
t.kodakaraensis	1225	tko:TK1208	core							glutaredoxin-related protein
t.kodakaraensis	1226	tko:TK1209	core							transmembrane electron transport protein
t.kodakaraensis	1227	tko:TK1210	core							transcription regulator, Lrp/AsnC family
t.kodakaraensis	1228	tko:TK1211	core							aminotransferase, class III [EC:2.6.1.19] [KO:K00823]
t.kodakaraensis	1229	tko:TK1212	core							xanthine/uracilpermease [KO:K02824]
t.kodakaraensis	1230	tko:TK1213		ORFan						hypothetical protein
t.kodakaraensis	1231	tko:TK1214	core							membrane bound hydrogenase, 4Fe-4S cluster-binding subunit [EC:1.6.5.3] [KO:K00338]
t.kodakaraensis	1232	tko:TK1215	core							membrane bound hydrogenase, NiFe-hydrogenase large subunit 2 [EC:1.6.5.3] [KO:K00333]
t.kodakaraensis	1233	tko:TK1216	core							membrane bound hydrogenase, NiFe-hydrogenase large subunit 1 [EC:1.6.5.3] [KO:K00332]
t.kodakaraensis	1234	tko:TK1217	core							membrane bound hydrogenase, NiFe-hydrogenase small subunit [EC:1.6.5.3] [KO:K00331]
t.kodakaraensis	1235	tko:TK1218	core							membrane bound hydrogenase, MbxM subunit [EC:1.6.5.3] [KO:K00337]
t.kodakaraensis	1236	tko:TK1219	core							membrane bound hydrogenase, MbxH' subunit [EC:1.6.5.3] [KO:K00342]
t.kodakaraensis	1237	tko:TK1220	core							membrane bound hydrogenase, MbxH subunit [EC:1.6.5.3] [KO:K00343]
t.kodakaraensis	1238	tko:TK1221	core							membrane bound hydrogenase, MbxG subunit [EC:1.6.5.3] [KO:K00340]
t.kodakaraensis	1239	tko:TK1222	core							membrane bound hydrogenase, MbxF subunit
t.kodakaraensis	1240	tko:TK1223	core							membrane bound hydrogenase, MbxD subunit
t.kodakaraensis	1241	tko:TK1224	core							membrane bound hydrogenase, MbxC subunit
t.kodakaraensis	1242	tko:TK1225	core							membrane bound hydrogenase, MbxB subunit
t.kodakaraensis	1243	tko:TK1226	core							membrane bound hydrogenase, MbxA subunit
t.kodakaraensis	1244	tko:TK1227	core							predicted regulator of amino acid metabolism, containing ACT domain
t.kodakaraensis	1245	tko:TK1228	core							probable molybdenum cofactor biosynthesis protein A
t.kodakaraensis	1246	tko:TK1229	atypical	ORFan						hypothetical protein
t.kodakaraensis	1247	tko:TK1230	core							UDP-N-acetylglucosamine 2-epimerase [EC:5.1.3.14] [KO:K01791]
t.kodakaraensis	1248	tko:TK1231	core							UDP-N-acetyl-D-mannosaminuronate dehydrogenase [EC:1.1.1.-]
t.kodakaraensis	1249	tko:TK1232	core							hypothetical protein
t.kodakaraensis	1250	tko:TK1233	core							hypothetical protein
t.kodakaraensis	1251	tko:TK1234	core							lipoate-protein ligase A, C-terminal section
t.kodakaraensis	1252	tko:TK1235	core							arginyl-tRNA synthetase [EC:6.1.1.19] [KO:K01887]
t.kodakaraensis	1253	tko:TK1236	core							archaeal ATPase
t.kodakaraensis	1254	tko:TK1237	core							probable dihydrodipicolinate synthase [EC:4.2.1.52] [KO:K01714]
t.kodakaraensis	1255	tko:TK1238	atypical							hypothetical protein
t.kodakaraensis	1256	tko:TK1239	core							peptide chain release factor eRF1 [KO:K03265]
t.kodakaraensis	1257	tko:TK1240	atypical	ORFan						hypothetical protein
t.kodakaraensis	1258	tko:TK1241	core							hypothetical protein
t.kodakaraensis	1259	tko:TK1242								hypothetical protein
t.kodakaraensis	1260	tko:TK1243	atypical							hypothetical protein
t.kodakaraensis	1261	tko:TK1244	atypical	ORFan						hypothetical protein
t.kodakaraensis	1262	tko:TK1245	atypical	ORFan						hypothetical protein
t.kodakaraensis	1263	tko:TK1246	core							hypothetical protein
t.kodakaraensis	1264	tko:TK1247	core							membrane-associated metallopeptidase, M50 family
t.kodakaraensis	1265	tko:TK1248	core							hypothetical protein
t.kodakaraensis	1266	tko:TK1249	core							hypothetical protein
t.kodakaraensis	1267	tko:tRNA-Met-2	tRNA							tRNA-Met anticodon CAT
t.kodakaraensis	1268	tko:TK1250	core							intein/rRNA intron-related DNA endonuclease
t.kodakaraensis	1269	tko:TK1251	core							SSU ribosomal protein S15P [KO:K02956]
t.kodakaraensis	1270	tko:TK1252	core							ssDNA-specific exonuclease
t.kodakaraensis	1271	tko:TK1253	core							hypothetical protein
t.kodakaraensis	1272	tko:TK1254	core							SSU ribosomal protein S3AE [KO:K02984]
t.kodakaraensis	1273	tko:TK1255	atypical							hypothetical protein
t.kodakaraensis	1274	tko:TK1256								predicted nucleic acid-binding protein, containing PIN domain
t.kodakaraensis	1275	tko:TK1257	core							RNA-binding protein, containing THUMP domain
t.kodakaraensis	1276	tko:TK1258	core							hypothetical protein
t.kodakaraensis	1277	tko:TK1259	core							predicted transcription regulator, Lrp/AsnC family
t.kodakaraensis	1278	tko:TK1260	core							nucleotide pyrophosphohydrolase
t.kodakaraensis	1279	tko:TK1261	core							transcription regulator, ArsR family
t.kodakaraensis	1280	tko:TK1262	core							predicted metalloprotease, containing Jab1/MPN domain
t.kodakaraensis	1281	tko:TK1263	core							hypothetical protein
t.kodakaraensis	1282	tko:TK1264	core							ATP-dependent protease Lon [EC:3.4.21.-] [KO:K04076]
t.kodakaraensis	1283	tko:TK1265	atypical	ORFan						hypothetical membrane protein
t.kodakaraensis	1284	tko:TK1266	core							predicted transcription regulator, containing CBS domains
t.kodakaraensis	1285	tko:TK1267	core							permease, drug/metabolite transporter (DMT) superfamily
t.kodakaraensis	1286	tko:TK1268	core							hypothetical protein
t.kodakaraensis	1287	tko:TK1269	core							predicted phosphoesterase, DHH family, fused to NAD-binding TrkA-N domain
t.kodakaraensis	1288	tko:TK1270	core							hypothetical protein
t.kodakaraensis	1289	tko:TK1271	atypical	ORFan						hypothetical membrane protein
t.kodakaraensis	1290	tko:TK1272	core							predicted transcription regulator, containing Crp and DUF120 domains
t.kodakaraensis	1291	tko:TK1273	core							SAM-dependent methyltransferase, UbiE/COQ5 family
t.kodakaraensis	1292	tko:TK1274	core							valyl-tRNA synthetase [EC:6.1.1.9] [KO:K01873]
t.kodakaraensis	1293	tko:TK1275	core							predicted RNA-binding protein, CRS1/YhbY family
t.kodakaraensis	1294	tko:TK1276	core							SSU ribosomal protein S19E [KO:K02966]
t.kodakaraensis	1295	tko:TK1277		ORFan						hypothetical membrane protein
t.kodakaraensis	1296	tko:TK1278	core							double-stranded DNA-binding protein
t.kodakaraensis	1297	tko:TK1279	atypical	ORFan						hypothetical protein
t.kodakaraensis	1298	tko:TK1280	core							transcription initiation factor IIB [KO:K03124]
t.kodakaraensis	1299	tko:TK1281	core							flap structure-specific endonuclease [EC:3.-.-.-] [KO:K04799]
t.kodakaraensis	1300	tko:TK1282	core							moeA; molybdenum cofactor biosynthesis protein MoeA [KO:K03750]
t.kodakaraensis	1301	tko:TK1283	core							predicted ATPase, PP-loop superfamily
t.kodakaraensis	1302	tko:TK1284	core							intracellular protease I [EC:3.2.-.-] [KO:K05520]
t.kodakaraensis	1303	tko:TK1285	core							transcription regulator, Lrp/AsnC family
t.kodakaraensis	1304	tko:TK1286	core							predicted GTPase, GTP1/OBG family, containing TGS domain
t.kodakaraensis	1305	tko:tRNA-Met-3	tRNA							tRNA-Met anticodon CAT
t.kodakaraensis	1306	tko:tRNA-Asn	tRNA							tRNA-Asn anticodon GTT
t.kodakaraensis	1307	tko:tRNA-Thr-2	tRNA							tRNA-Thr anticodon TGT
t.kodakaraensis	1308	tko:TK1287	core							uracilphosphoribosyltransferase [EC:2.4.2.9] [KO:K00761]
t.kodakaraensis	1309	tko:TK1288	core							sodium-driven multidrug efflux pump protein
t.kodakaraensis	1310	tko:TK1289	core							sodium-driven multidrug efflux pump protein
t.kodakaraensis	1311	tko:TK1290	core							predicted nucleic acid-binding protein, containing PIN domain
t.kodakaraensis	1312	tko:TK1291	core							predicted transcription regulator, SpoVT/AbrB family
t.kodakaraensis	1313	tko:TK1292	core							phosphoenolpyruvate synthetase [EC:2.7.9.2] [KO:K01007]
t.kodakaraensis	1314	tko:TK1293								putative membrane-bound dolichyl-phosphate-mannose-protein mannosyltransferase
t.kodakaraensis	1315	tko:TK1294								hypothetical protein
t.kodakaraensis	1316	tko:TK1295	core							predicted thiol protease
t.kodakaraensis	1317	tko:TK1296	core							hypothetical protein
t.kodakaraensis	1318	tko:TK1297	core							nonsense-mediated mRNA decay protein NMD3 homolog
t.kodakaraensis	1319	tko:TK1298								hypothetical protein
t.kodakaraensis	1320	tko:TK1299	core							NADH oxidase [EC:1.6.-.-] [KO:K00359]
t.kodakaraensis	1321	tko:TK1300	core							hypothetical protein
t.kodakaraensis	1322	tko:TK1301	core							probable ATP-NAD kinase
t.kodakaraensis	1323	tko:TK1302	core							hypothetical protein
t.kodakaraensis	1324	tko:TK1303								hypothetical protein
t.kodakaraensis	1325	tko:TK1304	core							hypothetical protein
t.kodakaraensis	1326	tko:TK1305	core							translation initiation factor IF-2 [KO:K03243]
t.kodakaraensis	1327	tko:TK1306		ORFan						hypothetical membrane protein
t.kodakaraensis	1328	tko:TK1307	core							nucleoside diphosphate kinase [EC:2.7.4.6] [KO:K00940]
t.kodakaraensis	1329	tko:TK1308		ORFan						hypothetical protein
t.kodakaraensis	1330	tko:TK1309	core							LSU ribosomal protein L24E [KO:K02896]
t.kodakaraensis	1331	tko:TK1310	core							SSU ribosomal protein S28E [KO:K02979]
t.kodakaraensis	1332	tko:TK1311	core							LSU ribosomal protein L7AE [KO:K02936]
t.kodakaraensis	1333	tko:TK1312	core							hypothetical protein
t.kodakaraensis	1334	tko:TK1313	core							hypothetical protein
t.kodakaraensis	1335	tko:TK1314	core							predicted ATPase, AAA superfamily
t.kodakaraensis	1336	tko:TK1315	core							3'-phosphoadenosine 5'-phosphosulfate reductase, fused to RNA-binding PUA and 4Fe-4S binding domains
t.kodakaraensis	1337	tko:TK1316	core							predicted membrane protease subunit, stomatin/prohibitin homolog
t.kodakaraensis	1338	tko:TK1317	core							hypothetical protein
t.kodakaraensis	1339	tko:TK1318								thymidine kinase [EC:2.7.1.21] [KO:K00857]
t.kodakaraensis	1340	tko:TK1319	core							LSU ribosomal protein L39E [KO:K02924]
t.kodakaraensis	1341	tko:TK1320	core							LSU ribosomal protein L31E [KO:K02910]
t.kodakaraensis	1342	tko:TK1321	core							translation initiation factor eIF-6 [KO:K03264]
t.kodakaraensis	1343	tko:TK1322	core							LSU ribosomal protein L20A [KO:K02944]
t.kodakaraensis	1344	tko:TK1323	core							glycosyltransferase, family 4
t.kodakaraensis	1345	tko:TK1324								4-hydroxybenzoate octaprenyltransferase
t.kodakaraensis	1346	tko:TK1325	core							ferredoxin:NADP oxidoreductase, alpha subunit [EC:1.4.1.13] [KO:K00266]
t.kodakaraensis	1347	tko:TK1326	core							ferredoxin:NADP oxidoreductase, beta subunit
t.kodakaraensis	1348	tko:TK1327	atypical	ORFan						hypothetical membrane protein
t.kodakaraensis	1349	tko:TK1328	core							tRNA (1-methyladenosine) methyltransferase [EC:2.1.1.77] [KO:K00573]
t.kodakaraensis	1350	tko:TK1329	core							hypothetical protein
t.kodakaraensis	1351	tko:TK1330	core							signal recognition particle, SRP19 subunit [KO:K03105]
t.kodakaraensis	1352	tko:TK1331	core							predicted transcription regulator, Lrp/AsnC family
t.kodakaraensis	1353	tko:TK1332	core							RNA helicase Ski2 homolog [EC:3.6.1.-] [KO:K03726]
t.kodakaraensis	1354	tko:TK1333		ORFan						hypothetical protein
t.kodakaraensis	1355	tko:TK1334	core							dephospho-CoA kinase
t.kodakaraensis	1356	tko:TK1335	core							hypothetical protein
t.kodakaraensis	1357	tko:TK1336	core							ABC-type sodium efflux pump system, permease component [KO:K01992]
t.kodakaraensis	1358	tko:TK1337	core							ABC-type sodium efflux pump system, ATPase component [KO:K01990]
t.kodakaraensis	1359	tko:TK1338	core							hypothetical protein
t.kodakaraensis	1360	tko:TK1339	atypical		cluster	12	Annotated	predicted transcription regulator, containing DNA-binding HTH domain
t.kodakaraensis	1361	tko:TK1340	atypical	ORFan	cluster	12	Annotated	hypothetical protein
t.kodakaraensis	1362	tko:TK1341	atypical	ORFan	cluster	12	Annotated	hypothetical membrane protein
t.kodakaraensis	1363	tko:TK1342			cluster	12	Annotated	predicted integrase, C-fragment
t.kodakaraensis	1364	tko:TK1343	atypical		cluster	12	Annotated	predicted nucleic acid-binding protein, containing PIN domain
t.kodakaraensis	1365	tko:TK1344	atypical	ORFan	cluster	12	Annotated	hypothetical protein
t.kodakaraensis	1366	tko:TK1345	atypical	ORFan	cluster	12	Annotated	hypothetical protein
t.kodakaraensis	1367	tko:TK1346	atypical	ORFan	cluster	12	Annotated	hypothetical protein
t.kodakaraensis	1368	tko:TK1347	atypical	ORFan	cluster	12	Annotated	hypothetical protein
t.kodakaraensis	1369	tko:TK1348		ORFan	cluster	12	Annotated	hypothetical protein
t.kodakaraensis	1370	tko:TK1349	atypical		cluster	12	Annotated	hypothetical protein
t.kodakaraensis	1371	tko:TK1350	atypical	ORFan	cluster	12	Annotated	hypothetical protein, containing leucine zipper motif
t.kodakaraensis	1372	tko:TK1351	atypical	ORFan	cluster	12	Annotated	hypothetical membrane protein
t.kodakaraensis	1373	tko:TK1352		ORFan	cluster	12	Annotated	hypothetical protein
t.kodakaraensis	1374	tko:TK1353	atypical		cluster	12	Annotated	hypothetical protein
t.kodakaraensis	1375	tko:TK1354	atypical	ORFan	cluster	12	Annotated	hypothetical protein
t.kodakaraensis	1376	tko:TK1355	atypical	ORFan	cluster	12	Annotated	hypothetical membrane protein
t.kodakaraensis	1377	tko:TK1356	atypical		cluster	12	Annotated	predicted ATPase, AAA superfamily
t.kodakaraensis	1378	tko:TK1357	atypical	ORFan	cluster	12	Annotated	hypothetical protein
t.kodakaraensis	1379	tko:TK1358	atypical	ORFan	cluster	12	Annotated	hypothetical protein
t.kodakaraensis	1380	tko:TK1359	atypical	ORFan	cluster	12	Annotated	hypothetical protein
t.kodakaraensis	1381	tko:TK1360	atypical	ORFan	cluster	12	Annotated	hypothetical protein
t.kodakaraensis	1382	tko:TK1361	atypical		cluster	12	Annotated	DNA replication licensing factor, MCM2/3/5 family
t.kodakaraensis	1383	tko:TK1362	atypical	ORFan	cluster	12	Annotated	hypothetical membrane protein
t.kodakaraensis	1384	tko:TK1363	atypical	ORFan	cluster	12	Annotated	hypothetical protein
t.kodakaraensis	1385	tko:TK1364	atypical	ORFan	cluster	12	Annotated	hypothetical protein
t.kodakaraensis	1386	tko:TK1365	atypical	ORFan	cluster	12	Annotated	hypothetical protein
t.kodakaraensis	1387	tko:TK1366	atypical	ORFan	cluster	12	Annotated	hypothetical protein
t.kodakaraensis	1388	tko:TK1367	atypical	ORFan	cluster	12	Annotated	hypothetical protein
t.kodakaraensis	1389	tko:TK1368	atypical	ORFan	cluster	12	Annotated	hypothetical protein
t.kodakaraensis	1390	tko:TK1369	atypical	ORFan	cluster	12	Annotated	hypothetical protein
t.kodakaraensis	1391	tko:TK1370	atypical	ORFan	cluster	12	Annotated	hypothetical protein
t.kodakaraensis	1392	tko:TK1371	atypical	ORFan	cluster	12	Annotated	hypothetical protein
t.kodakaraensis	1393	tko:TK1372	atypical		cluster	12	Annotated	predicted transcription regulator, SpoVT/AbrB family
t.kodakaraensis	1394	tko:TK1373	atypical		cluster	12	Annotated	hypothetical protein
t.kodakaraensis	1395	tko:TK1374	atypical	ORFan	cluster	12	Annotated	hypothetical protein
t.kodakaraensis	1396	tko:TK1375	atypical	ORFan	cluster	12	Annotated	hypothetical membrane protein
t.kodakaraensis	1397	tko:TK1376	atypical	ORFan	cluster	12	Annotated	hypothetical protein
t.kodakaraensis	1398	tko:TK1377	atypical	ORFan	cluster	12	Annotated	hypothetical protein
t.kodakaraensis	1399	tko:TK1378	atypical		cluster	12	Annotated	predicted integrase, N-fragment
t.kodakaraensis	1400	tko:tRNA-Les-2	tRNA							tRNA
t.kodakaraensis	1401	tko:TK1379	core							glycine cleavage system protein P, subunit 2 [EC:1.4.4.2] [KO:K00283]
t.kodakaraensis	1402	tko:TK1380	core							glycine cleavage system protein P, subunit 1 [EC:1.4.4.2] [KO:K00282]
t.kodakaraensis	1403	tko:TK1381		ORFan						hypothetical protein
t.kodakaraensis	1404	tko:TK1382								dopamine beta hydroxylase-related protein, containing doMON domain
t.kodakaraensis	1405	tko:TK1383	core							hydrolase, HAD superfamily
t.kodakaraensis	1406	tko:TK1384	atypical	ORFan						hypothetical protein
t.kodakaraensis	1407	tko:TK1385	core							hypothetical protein
t.kodakaraensis	1408	tko:TK1386	core							metallophosphoesterase, calcineurin superfamily
t.kodakaraensis	1409	tko:TK1387	core							hypothetical protein
t.kodakaraensis	1410	tko:TK1388	core							hypothetical protein
t.kodakaraensis	1411	tko:TK1389	atypical	ORFan						hypothetical protein
t.kodakaraensis	1412	tko:TK1390								hypothetical protein
t.kodakaraensis	1413	tko:TK1391	core							molybdopterin oxidoreductase, 4Fe-4S cluster-binding subunit
t.kodakaraensis	1414	tko:TK1392	core							NADH oxidase
t.kodakaraensis	1415	tko:TK1393	core							anaerobic glycerol 3-phosphate dehydrogenase [EC:1.1.99.5] [KO:K00111]
t.kodakaraensis	1416	tko:TK1394	atypical	ORFan						hypothetical protein
t.kodakaraensis	1417	tko:TK1395								predicted ATP-dependent endonuclease, OLD family
t.kodakaraensis	1418	tko:TK1396	core							glycerol kinase [EC:2.7.1.30] [KO:K00864]
t.kodakaraensis	1419	tko:TK1397	core							glycerophosphoryl diester phosphodiesterase [EC:3.1.4.46] [KO:K01126]
t.kodakaraensis	1420	tko:TK1398								glycerophosphoryl diester phosphodiesterase [EC:3.1.4.46] [KO:K01126]
t.kodakaraensis	1421	tko:TK1399	core							predicted permease, major facilitator superfamily
t.kodakaraensis	1422	tko:TK1400	atypical							predicted permease, major facilitator superfamily
t.kodakaraensis	1423	tko:TK1401	core							hydrolase, alpha/beta superfamily
t.kodakaraensis	1424	tko:TK1402	core							polysaccharide deacetylase
t.kodakaraensis	1425	tko:TK1403	core							thymidylate kinase [EC:2.7.4.9] [KO:K00943]
t.kodakaraensis	1426	tko:TK1404	core							phosphomannomutase-related protein
t.kodakaraensis	1427	tko:TK1405	core							phosphoenolpyruvate carboxykinase (GTP) [EC:4.1.1.32] [KO:K01596]
t.kodakaraensis	1428	tko:TK1406	core							maltodextrin phosphorylase [EC:2.4.1.1] [KO:K00688]
t.kodakaraensis	1429	tko:TK1407								hypothetical protein
t.kodakaraensis	1430	tko:TK1408	core							glutamyl-tRNA synthetase [EC:6.1.1.17] [KO:K01885]
t.kodakaraensis	1431	tko:TK1409	atypical	ORFan						hypothetical membrane protein
t.kodakaraensis	1432	tko:TK1410	core							DnaG-related protein, containing toprim domain
t.kodakaraensis	1433	tko:TK1411	core							DnaG-related small protein, containing toprim domain
t.kodakaraensis	1434	tko:TK1412	core							hypothetical protein
t.kodakaraensis	1435	tko:TK1413	core							archaeal histone A
t.kodakaraensis	1436	tko:TK1414	core							deoxycytidine triphosphate deaminase [EC:3.5.4.13] [KO:K01494]
t.kodakaraensis	1437	tko:tRNA-Arg-2	tRNA							tRNA-Arg anticodon CCG
t.kodakaraensis	1438	tko:TK1415	core							LSU ribosomal protein L12A [KO:K02869]
t.kodakaraensis	1439	tko:TK1416	core							LSU ribosomal protein L10E [KO:K02864]
t.kodakaraensis	1440	tko:TK1417	core							LSU ribosomal protein L1P [KO:K02863]
t.kodakaraensis	1441	tko:TK1418	core							LSU ribosomal protein L11P [KO:K02867]
t.kodakaraensis	1442	tko:TK1419	core							transcription antitermination protein [KO:K02601]
t.kodakaraensis	1443	tko:TK1420	core							preprotein translocase, SecE subunit
t.kodakaraensis	1444	tko:TK1421	core							cell division GTPase [KO:K03531]
t.kodakaraensis	1445	tko:TK1422	core							hypothetical protein
t.kodakaraensis	1446	tko:TK1423								hypothetical protein
t.kodakaraensis	1447	tko:TK1424								hypothetical protein
t.kodakaraensis	1448	tko:TK1425	core							hypothetical protein
t.kodakaraensis	1449	tko:tRNA-Thr-3	tRNA							tRNA-Thr anticodon GGT
t.kodakaraensis	1450	tko:tRNA-Pro-1	tRNA							tRNA-Pro anticodon TGG
t.kodakaraensis	1451	tko:tRNA-Les-3	tRNA							tRNA
t.kodakaraensis	1452	tko:TK1426	core							ribose 5-phosphate isomerase [EC:5.3.1.6] [KO:K01807]
t.kodakaraensis	1453	tko:TK1427	core							hypothetical protein
t.kodakaraensis	1454	tko:TK1428	core							cleavage and polyadenylation specficity factor subunit homolog
t.kodakaraensis	1455	tko:TK1429	core							proteasome, beta subunit [EC:3.4.25.1] [KO:K03433]
t.kodakaraensis	1456	tko:TK1430								hypothetical protein
t.kodakaraensis	1457	tko:TK1431	core							glutamate dehydrogenase [EC:1.4.1.3] [KO:K00261]
t.kodakaraensis	1458	tko:TK1432	core							sodium-dependent transporter, SNF family
t.kodakaraensis	1459	tko:TK1433	core							hypothetical protein
t.kodakaraensis	1460	tko:TK1434	core							alpha-glucosidase
t.kodakaraensis	1461	tko:TK1435								nitrogen regulatory protein P-II [KO:K04751]
t.kodakaraensis	1462	tko:TK1436	core							probable alpha-amylase, GH57 family
t.kodakaraensis	1463	tko:TK1437	atypical	ORFan						hypothetical membrane protein
t.kodakaraensis	1464	tko:TK1438	core							predicted fibronectin-binding protein
t.kodakaraensis	1465	tko:TK1439	core							probable nickel responsive regulator
t.kodakaraensis	1466	tko:TK1440	core							hypothetical protein
t.kodakaraensis	1467	tko:TK1441		ORFan						hypothetical protein
t.kodakaraensis	1468	tko:TK1442	core							tryptophan synthase beta subunit-related protein [EC:4.2.1.20] [KO:K01696]
t.kodakaraensis	1469	tko:TK1443	core							aspartate-semialdehyde dehydrogenase [EC:1.2.1.11] [KO:K00133]
t.kodakaraensis	1470	tko:TK1444	core							homoserine kinase [EC:2.7.1.39] [KO:K00872]
t.kodakaraensis	1471	tko:TK1445	core							aspartokinase [EC:2.7.2.4] [KO:K00928]
t.kodakaraensis	1472	tko:TK1446	core							methionine synthase II (cobalamin-independent) [EC:2.1.1.14] [KO:K00549]
t.kodakaraensis	1473	tko:TK1447	core							methionine synthase II (cobalamin-independent)
t.kodakaraensis	1474	tko:TK1448	core							5,10-methylenetetrahydrofolate reductase
t.kodakaraensis	1475	tko:TK1449	core							cystathionine gamma-synthase [EC:2.5.1.48] [KO:K01739]
t.kodakaraensis	1476	tko:TK1450	core							ribonuclease P component, Rpp30 homolog [EC:3.1.26.5] [KO:K03539]
t.kodakaraensis	1477	tko:TK1451	core							predicted exosome subunit, DUF54 family
t.kodakaraensis	1478	tko:TK1452	atypical							ABC-type multidrug transport system, ATPase and permease components [KO:K06148]
t.kodakaraensis	1479	tko:TK1453	atypical							hypothetical protein
t.kodakaraensis	1480	tko:TK1454	core							LSU ribosomal protein L15E [KO:K02877]
t.kodakaraensis	1481	tko:TK1455	core							Xaa-Pro aminopeptidase
t.kodakaraensis	1482	tko:TK1456	core							probable phosphate transport system regulator, fused to TrkA-C domain
t.kodakaraensis	1483	tko:TK1457	core							probable phosphate transport system regulator, fused to TrkA-C domain
t.kodakaraensis	1484	tko:TK1458	core							magnesium transporter [KO:K07244]
t.kodakaraensis	1485	tko:TK1459								hypothetical protein
t.kodakaraensis	1486	tko:TK1460								predicted endonuclease-methyltransferase fusion protein
t.kodakaraensis	1487	tko:TK1461	core							leucyl-tRNA synthetase [EC:6.1.1.4] [KO:K01869]
t.kodakaraensis	1488	tko:TK1462	atypical	ORFan						hypothetical membrane protein
t.kodakaraensis	1489	tko:TK1463	atypical							hypothetical protein
t.kodakaraensis	1490	tko:TK1464								hypothetical protein
t.kodakaraensis	1491	tko:TK1465								archaeal ATPase, fused to C-terminal DUF234 domain
t.kodakaraensis	1492	tko:TK1466	core							ArgE/DapE-related deacylase [EC:3.5.1.18] [KO:K01439]
t.kodakaraensis	1493	tko:TK1467	core							predicted membrane-associated metallopeptidase, M50 family
t.kodakaraensis	1494	tko:TK1468	core							bifunctional short-chain isoprenyl diphosphate synthase [EC:2.5.1.1 2.5.1.10] [KO:K00787 K00795]
t.kodakaraensis	1495	tko:TK1469	core							hydrolase, metallo-beta-lactamase superfamily
t.kodakaraensis	1496	tko:TK1470	core							isopentenyl-diphosphate delta-isomerase [EC:5.3.3.2] [KO:K01823]
t.kodakaraensis	1497	tko:TK1471	core							aspartate racemase
t.kodakaraensis	1498	tko:TK1472	core							CinA-related molybdopterin-binding protein [KO:K03742]
t.kodakaraensis	1499	tko:TK1473	core							amino acid kinase
t.kodakaraensis	1500	tko:TK1474	core							mevalonate kinase [EC:2.7.1.36] [KO:K00869]
t.kodakaraensis	1501	tko:TK1475								hypothetical protein
t.kodakaraensis	1502	tko:TK1476								nucleotidyltransferase
t.kodakaraensis	1503	tko:TK1477	core							hypothetical protein
t.kodakaraensis	1504	tko:TK1478	core							threonine synthase [EC:4.2.3.1] [KO:K01733]
t.kodakaraensis	1505	tko:TK1479								uridine phosphorylase [EC:2.4.2.3] [KO:K00757]
t.kodakaraensis	1506	tko:TK1480	core							hypothetical protein
t.kodakaraensis	1507	tko:tRNA-Gly-1	tRNA							tRNA-Gly anticodon GCC
t.kodakaraensis	1508	tko:tRNA-Arg-3	tRNA							tRNA-Arg anticodon GCG
t.kodakaraensis	1509	tko:TK1481								NADH:polysulfide oxidoreductase
t.kodakaraensis	1510	tko:TK1482	core							purine-nucleoside phosphorylase [EC:2.4.2.28] [KO:K00772]
t.kodakaraensis	1511	tko:TK1483								hypothetical protein
t.kodakaraensis	1512	tko:TK1484	core							hypothetical protein
t.kodakaraensis	1513	tko:TK1485	atypical	ORFan						hypothetical protein
t.kodakaraensis	1514	tko:TK1486	core							signal recognition particle, SRP54 subunit [KO:K03106]
t.kodakaraensis	1515	tko:TK1487	core							predicted transcription regulator, Lrp/AsnC family
t.kodakaraensis	1516	tko:TK1488	core							hypothetical protein
t.kodakaraensis	1517	tko:TK1489	core							adenine phosphoribosyltransferase, fused to N-terminal DNA-binding domain
t.kodakaraensis	1518	tko:TK1490	atypical	ORFan						hypothetical protein
t.kodakaraensis	1519	tko:TK1491	core							transcription regulator, Lrp/AsnC family
t.kodakaraensis	1520	tko:tRNA-Arg-4	tRNA							tRNA-Arg anticodon CCT
t.kodakaraensis	1521	tko:TK1492	core							hypothetical protein
t.kodakaraensis	1522	tko:TK1493	core							hypothetical protein
t.kodakaraensis	1523	tko:TK1494								transcription regulator, PadR-like family
t.kodakaraensis	1524	tko:TK1495	core							LSU ribosomal protein L40E [KO:K02927]
t.kodakaraensis	1525	tko:tRNA-Les-4	tRNA							tRNA
t.kodakaraensis	1526	tko:TK1496	core							SSU ribosomal protein S2P [KO:K02967]
t.kodakaraensis	1527	tko:TK1497	core							enolase-related protein
t.kodakaraensis	1528	tko:TK1498	core							DNA-directed RNA polymerase, subunit K [EC:2.7.7.6] [KO:K03055]
t.kodakaraensis	1529	tko:tRNA-Pro-2	tRNA							tRNA-Pro anticodon GGG
t.kodakaraensis	1530	tko:TK1499	core							DNA-directed RNA polymerase subunit N [EC:2.7.7.6] [KO:K03058]
t.kodakaraensis	1531	tko:TK1500	core							SSU ribosomal protein S9P [KO:K02996]
t.kodakaraensis	1532	tko:TK1501	core							LSU ribosomal protein L13P [KO:K02871]
t.kodakaraensis	1533	tko:TK1502	core							LSU ribosomal protein L18E [KO:K02883]
t.kodakaraensis	1534	tko:tRNA-Les-5								;
t.kodakaraensis	1535	tko:TK1503	core							DNA-directed RNA polymerase, subunit D [EC:2.7.7.6] [KO:K03047]
t.kodakaraensis	1536	tko:TK1504	core							SSU ribosomal protein S11P [KO:K02948]
t.kodakaraensis	1537	tko:TK1505	core							SSU ribosomal protein S4P [KO:K02986]
t.kodakaraensis	1538	tko:TK1506	core							SSU ribosomal protein S13P [KO:K02952]
t.kodakaraensis	1539	tko:tRNA-Ser-4	tRNA							tRNA-Ser anticodon TGA
t.kodakaraensis	1540	tko:TK1507	core							ribosomal RNA small subunit methyltransferase C
t.kodakaraensis	1541	tko:TK1508								hypothetical protein
t.kodakaraensis	1542	tko:TK1509	core							tRNA pseudouridine synthase B [EC:4.2.1.70] [KO:K03177]
t.kodakaraensis	1543	tko:TK1510								hypothetical protein
t.kodakaraensis	1544	tko:TK1511								hypothetical protein
t.kodakaraensis	1545	tko:TK1512								short-chain alcohol dehydrogenase
t.kodakaraensis	1546	tko:TK1513	core							LSU ribosomal protein L14E [KO:K02875]
t.kodakaraensis	1547	tko:TK1514	core							cytidylate kinase [EC:2.7.4.14] [KO:K00945]
t.kodakaraensis	1548	tko:TK1515	core							LSU ribosomal protein L34E [KO:K02915]
t.kodakaraensis	1549	tko:TK1516	core							hypothetical protein
t.kodakaraensis	1550	tko:TK1517	core							archaeal adenylate kinase [EC:2.7.4.3] [KO:K00939]
t.kodakaraensis	1551	tko:TK1518	core							preprotein translocase, SecY subunit [KO:K03076]
t.kodakaraensis	1552	tko:TK1519	core							LSU ribosomal protein L15P [KO:K02876]
t.kodakaraensis	1553	tko:TK1520	core							LSU ribosomal protein L30P [KO:K02907]
t.kodakaraensis	1554	tko:TK1521	core							SSU ribosomal protein S5P [KO:K02988]
t.kodakaraensis	1555	tko:TK1522	core							LSU ribosomal protein L18P [KO:K02881]
t.kodakaraensis	1556	tko:TK1523	core							LSU ribosomal protein L19E [KO:K02885]
t.kodakaraensis	1557	tko:TK1524	core							LSU ribosomal protein L32E [KO:K02912]
t.kodakaraensis	1558	tko:TK1525	core							LSU ribosomal protein L6P [KO:K02933]
t.kodakaraensis	1559	tko:TK1526	core							SSU ribosomal protein S8P [KO:K02994]
t.kodakaraensis	1560	tko:TK1527	core							SSU ribosomal protein S14P [KO:K02954]
t.kodakaraensis	1561	tko:TK1528	core							LSU ribosomal protein L5P [KO:K02931]
t.kodakaraensis	1562	tko:TK1529	core							SSU ribosomal protein S4E [KO:K02987]
t.kodakaraensis	1563	tko:TK1530	core							LSU ribosomal protein L24P [KO:K02895]
t.kodakaraensis	1564	tko:TK1531	core							LSU ribosomal protein L14P [KO:K02874]
t.kodakaraensis	1565	tko:TK1532	core							SSU ribosomal protein S17P [KO:K02961]
t.kodakaraensis	1566	tko:TK1533	core							ribonuclease P component, Rpp29 homolog [KO:K03538]
t.kodakaraensis	1567	tko:TK1534	core							protein translation factor SUI1 homolog [KO:K03113]
t.kodakaraensis	1568	tko:TK1535	core							LSU ribosomal protein L29P [KO:K02904]
t.kodakaraensis	1569	tko:TK1536	core							SSU ribosomal protein S3P [KO:K02982]
t.kodakaraensis	1570	tko:TK1537	core							LSU ribosomal protein L22P [KO:K02890]
t.kodakaraensis	1571	tko:TK1538	core							SSU ribosomal protein S19P [KO:K02965]
t.kodakaraensis	1572	tko:TK1539	core							LSU ribosomal protein L2P [KO:K02886]
t.kodakaraensis	1573	tko:TK1540	core							LSU ribosomal protein L23P [KO:K02892]
t.kodakaraensis	1574	tko:TK1541	core							LSU ribosomal protein L4P [KO:K02930]
t.kodakaraensis	1575	tko:TK1542	core							LSU ribosomal protein L3P [KO:K02906]
t.kodakaraensis	1576	tko:TK1543	core							hypothetical protein
t.kodakaraensis	1577	tko:TK1544	core							archaeal ATPase, fused to C-terminal DUF234 domain
t.kodakaraensis	1578	tko:TK1545	core							hypothetical protein
t.kodakaraensis	1579	tko:TK1546	core							LSU ribosomal protein L10E [KO:K02866]
t.kodakaraensis	1580	tko:TK1547	core							predicted permease, major facilitator superfamily
t.kodakaraensis	1581	tko:TK1548	core							probable serine--glyoxylate aminotransferase, class V [EC:2.6.1.-] [KO:K00839]
t.kodakaraensis	1582	tko:TK1549	core							predicetd ATPase
t.kodakaraensis	1583	tko:TK1550	core							asparaginyl-tRNA synthetase-related protein (N-truncation)
t.kodakaraensis	1584	tko:TK1551	core							predicted ATPase, PP-loop superfamily
t.kodakaraensis	1585	tko:TK1552	atypical							hypothetical protein
t.kodakaraensis	1586	tko:TK1553								hypothetical protein
t.kodakaraensis	1587	tko:TK1554	atypical							glycosyltransferase, family 2
t.kodakaraensis	1588	tko:TK1555								hypothetical protein
t.kodakaraensis	1589	tko:TK1556	core							ATPase, PP-loop superfamily
t.kodakaraensis	1590	tko:TK1557	core							predicted dehydrogenase
t.kodakaraensis	1591	tko:TK1558	core							hypothetical protein
t.kodakaraensis	1592	tko:TK1559	core							NapA-type sodium/hydrogen antiporter
t.kodakaraensis	1593	tko:TK1560	core							NapA-type sodium/hydrogen antiporter
t.kodakaraensis	1594	tko:TK1561	core							putative multiple antibiotic resistance protein [KO:K05595]
t.kodakaraensis	1595	tko:TK1562	core							histidyl-tRNA synthetase [EC:6.1.1.21] [KO:K01892]
t.kodakaraensis	1596	tko:TK1563								phospholipase D-related protein
t.kodakaraensis	1597	tko:TK1564	atypical	ORFan						hypothetical protein
t.kodakaraensis	1598	tko:TK1565	core							hypothetical protein
t.kodakaraensis	1599	tko:TK1566	core							hypothetical protein
t.kodakaraensis	1600	tko:TK1567	core							alanyl-tRNA synthetase [EC:6.1.1.7] [KO:K01872]
t.kodakaraensis	1601	tko:TK1568								sodium/proline symporter, SSF family
t.kodakaraensis	1602	tko:TK1569								iron-containing alcohol dehydrogenase
t.kodakaraensis	1603	tko:TK1570	atypical	ORFan						hypothetical protein
t.kodakaraensis	1604	tko:TK1571	core							hypothetical protein
t.kodakaraensis	1605	tko:TK1572	core							NGG1p interacting factor 3 homolog
t.kodakaraensis	1606	tko:TK1573								archaeal ATPase, fused to C-terminal DUF234 domain
t.kodakaraensis	1607	tko:TK1574	core							histone acetyltransferase Elp3 homolog [KO:K07739]
t.kodakaraensis	1608	tko:TK1575	core							hypothetical protein
t.kodakaraensis	1609	tko:TK1576	atypical							hypothetical protein
t.kodakaraensis	1610	tko:TK1577								hypothetical protein
t.kodakaraensis	1611	tko:TK1578								hypothetical protein
t.kodakaraensis	1612	tko:TK1579								ABC-type multidrug transport system, ATPase component [KO:K01990]
t.kodakaraensis	1613	tko:TK1580	core							hypothetical protein
t.kodakaraensis	1614	tko:TK1581	core							hypothetical protein
t.kodakaraensis	1615	tko:TK1582	atypical	ORFan						hypothetical membrane protein
t.kodakaraensis	1616	tko:TK1583	atypical							hypothetical protein
t.kodakaraensis	1617	tko:TK1584	atypical	ORFan						hypothetical membrane protein
t.kodakaraensis	1618	tko:TK1585	atypical	ORFan						hypothetical protein
t.kodakaraensis	1619	tko:TK1586								hypothetical protein
t.kodakaraensis	1620	tko:TK1587	atypical							hypothetical membrane protein
t.kodakaraensis	1621	tko:TK1588								ABC-type multidrug transport system, ATPase component [KO:K01990]
t.kodakaraensis	1622	tko:TK1589								S-layer-like array protein
t.kodakaraensis	1623	tko:TK1590	core							predicted ATPase, AAA superfamily
t.kodakaraensis	1624	tko:TK1591	core							predicted transcription regulator, encoded next to RecA superfamily ATPase
t.kodakaraensis	1625	tko:TK1592	core							S-adenosylmethionine decarboxylase proenzyme [EC:4.1.1.50] [KO:K01611]
t.kodakaraensis	1626	tko:TK1593	core							secF; protein-export membrane protein SecF [KO:K03074]
t.kodakaraensis	1627	tko:TK1594	core							secD; protein-export membrane protein SecD [KO:K03072]
t.kodakaraensis	1628	tko:TK1595	core							trk-type pottasium transport system, NAD-binding component [KO:K03499]
t.kodakaraensis	1629	tko:TK1596	core							archaeal/vacuolar-type H+-ATPase, subunit H [EC:3.6.3.14] [KO:K02121]
t.kodakaraensis	1630	tko:TK1597	core							archaeal/vacuolar-type H+-ATPase, subunit I [EC:3.6.3.14] [KO:K02123]
t.kodakaraensis	1631	tko:TK1598	core							archaeal/vacuolar-type H+-ATPase, subunit K [EC:3.6.3.14] [KO:K02124]
t.kodakaraensis	1632	tko:TK1599	core							archaeal/vacuolar-type H+-ATPase, subunit E [EC:3.6.3.14] [KO:K02121]
t.kodakaraensis	1633	tko:TK1600	core							archaeal/vacuolar-type H+-ATPase, subunit C [EC:3.6.3.14] [KO:K02119]
t.kodakaraensis	1634	tko:TK1601	core							archaeal/vacuolar-type H+-ATPase, subunit F [EC:3.6.3.14] [KO:K02122]
t.kodakaraensis	1635	tko:TK1602	core							archaeal/vacuolar-type H+-ATPase, subunit A [EC:3.6.3.14] [KO:K02117]
t.kodakaraensis	1636	tko:TK1603	core							archaeal/vacuolar-type H+-ATPase, subunit B [EC:3.6.3.14] [KO:K02118]
t.kodakaraensis	1637	tko:TK1604	core							archaeal/vacuolar-type H+-ATPase, subunit D [EC:3.6.3.14] [KO:K02120]
t.kodakaraensis	1638	tko:TK1605	core							hydrolase, metallo-beta-lactamase superfamily
t.kodakaraensis	1639	tko:TK1606	core							methyl-accepting chemotaxis protein
t.kodakaraensis	1640	tko:TK1607	core							alanyl-tRNA synthetase-related protein (C-terminus)
t.kodakaraensis	1641	tko:TK1608	core							hypothetical protein
t.kodakaraensis	1642	tko:TK1609	core							hypothetical protein
t.kodakaraensis	1643	tko:TK1610	core							hypothetical protein
t.kodakaraensis	1644	tko:TK1611	core							predicted metal-dependent hydrolase
t.kodakaraensis	1645	tko:TK1612								glutamate synthase beta chain-related oxidoreductase, containing 2Fe-2S and 4Fe-4S clusters
t.kodakaraensis	1646	tko:TK1613								NADH:ubiquinone oxidoreductase, NADH-binding subunit F [EC:1.6.5.3] [KO:K00335]
t.kodakaraensis	1647	tko:TK1614								NADH:ubiquinone oxidoreductase, subunit E [EC:1.6.5.3] [KO:K00334]
t.kodakaraensis	1648	tko:TK1615	core							RNA 3'-terminal phosphate cyclase [EC:6.5.1.4] [KO:K01974]
t.kodakaraensis	1649	tko:TK1616	atypical	ORFan						hypothetical protein
t.kodakaraensis	1650	tko:TK1617								hypothetical protein
t.kodakaraensis	1651	tko:TK1618	core							metallophosphoesterase, calcineurin superfamily
t.kodakaraensis	1652	tko:TK1619	core							hypothetical protein
t.kodakaraensis	1653	tko:TK1620	core							DNA replication licensing factor, MCM2/3/5 family
t.kodakaraensis	1654	tko:TK1621	core							translation initiation factor eIF-2, beta subunit [KO:K03238]
t.kodakaraensis	1655	tko:TK1622	core							methylmalonyl-CoA decarboxylase, alpha subunit [EC:4.1.1.41] [KO:K01604]
t.kodakaraensis	1656	tko:TK1623	core							methylmalonyl-CoA decarboxylase, delta subunit
t.kodakaraensis	1657	tko:TK1624	core							methylmalonyl-CoA decarboxylase, gamma subunit [EC:4.1.1.41] [KO:K01606]
t.kodakaraensis	1658	tko:TK1625	core							methylmalonyl-CoA decarboxylase, beta subunit [EC:4.1.1.41] [KO:K01605]
t.kodakaraensis	1659	tko:TK1626	core							hypothetical protein
t.kodakaraensis	1660	tko:TK1627	core							homoserine dehydrogenase [EC:1.1.1.3] [KO:K00003]
t.kodakaraensis	1661	tko:TK1628	atypical	ORFan						hypothetical protein
t.kodakaraensis	1662	tko:TK1629	core							hypothetical protein
t.kodakaraensis	1663	tko:TK1630	core							hypothetical protein
t.kodakaraensis	1664	tko:TK1631	core							hypothetical protein
t.kodakaraensis	1665	tko:TK1632	atypical	ORFan						hypothetical membrane protein
t.kodakaraensis	1666	tko:TK1633	core							exosome subunit Rrp42p homolog, 3'-5' exoribonuclease [EC:3.1.13.-] [KO:K03678]
t.kodakaraensis	1667	tko:TK1634	core							exosome subunit Rrp41p homolog, 3'-5' exoribonuclease [EC:2.7.7.56] [KO:K00989]
t.kodakaraensis	1668	tko:TK1635	core							exosome subunit Rrp4p homolog, RNA-binding protein [KO:K03682]
t.kodakaraensis	1669	tko:TK1636	core							predicted exosome subunit, UPF0023 family
t.kodakaraensis	1670	tko:TK1637	core							proteasome, alpha subunit [EC:3.4.25.1] [KO:K03432]
t.kodakaraensis	1671	tko:TK1638	atypical	ORFan						hypothetical membrane protein
t.kodakaraensis	1672	tko:TK1639	core							probable bis(5'-adenosyl)-triphosphatase, HIT family
t.kodakaraensis	1673	tko:TK1640								nucleotide pyrophosphohydrolase
t.kodakaraensis	1674	tko:TK1641	core							hypothetical protein
t.kodakaraensis	1675	tko:TK1642	core							hypothetical protein
t.kodakaraensis	1676	tko:TK1643	core							indolepyruvate: ferredoxin oxidoreductase, alpha subunit [EC:1.2.7.8] [KO:K00179]
t.kodakaraensis	1677	tko:TK1644								predicted nucleic acid-binding protein, containing PIN domain
t.kodakaraensis	1678	tko:TK1645	atypical	ORFan						hypothetical protein
t.kodakaraensis	1679	tko:TK1646	core							hypothetical protein
t.kodakaraensis	1680	tko:TK1647		ORFan						hypothetical protein
t.kodakaraensis	1681	tko:TK1648	atypical	ORFan						hypothetical protein
t.kodakaraensis	1682	tko:TK1649	core							hypothetical protein
t.kodakaraensis	1683	tko:TK1650	core							probable nicotinamidase [EC:3.5.1.19] [KO:K01440]
t.kodakaraensis	1684	tko:TK1651	core							hypothetical protein
t.kodakaraensis	1685	tko:TK1652	core							predicted thioesterase
t.kodakaraensis	1686	tko:TK1653	atypical							hypothetical protein
t.kodakaraensis	1687	tko:TK1654	core							transcription regulator, PadR-like family
t.kodakaraensis	1688	tko:TK1655	core							predcited permease, major facilitator superfamily
t.kodakaraensis	1689	tko:TK1656	core							L-asparaginase [EC:3.5.1.1] [KO:K01424]
t.kodakaraensis	1690	tko:TK1657	core							hypothetical protein
t.kodakaraensis	1691	tko:TK1658								hypothetical protein
t.kodakaraensis	1692	tko:TK1659	core							small neutral amino acid transporter [KO:K05595]
t.kodakaraensis	1693	tko:TK1660	core							hypothetical protein
t.kodakaraensis	1694	tko:TK1661	core							hypothetical protein
t.kodakaraensis	1695	tko:TK1662	atypical							hypothetical protein
t.kodakaraensis	1696	tko:TK1663								hypothetical protein
t.kodakaraensis	1697	tko:TK1664	atypical							hypothetical protein
t.kodakaraensis	1698	tko:TK1665	core							hypothetical protein
t.kodakaraensis	1699	tko:TK1666	core							hypothetical protein
t.kodakaraensis	1700	tko:TK1667	core							hypothetical protein
t.kodakaraensis	1701	tko:TK1668	core							hypothetical protein
t.kodakaraensis	1702	tko:TK1669	core							cell division GTPase
t.kodakaraensis	1703	tko:TK1670								hypothetical protein
t.kodakaraensis	1704	tko:TK1671	core							hypothetical protein
t.kodakaraensis	1705	tko:TK1672	atypical	ORFan						hypothetical protein
t.kodakaraensis	1706	tko:TK1673	core							N5-glutamine methyltransferase, HemK family
t.kodakaraensis	1707	tko:TK1674	core							flavin reductase-related oxidoreductase
t.kodakaraensis	1708	tko:TK1675	core							subtilisin-like serine protease precursor
t.kodakaraensis	1709	tko:TK1676	core							nicotinate-nucleotide pyrophosphorylase
t.kodakaraensis	1710	tko:TK1677								short-chain alcohol dehydrogenase [EC:1.1.1.100] [KO:K00059]
t.kodakaraensis	1711	tko:TK1678		ORFan						hypothetical membrane protein
t.kodakaraensis	1712	tko:TK1679								hypothetical protein
t.kodakaraensis	1713	tko:TK1680	atypical	ORFan						hypothetical protein
t.kodakaraensis	1714	tko:TK1681	core							predicted hydrolase, metallo-beta-lactamase superfamily
t.kodakaraensis	1715	tko:TK1682	atypical	ORFan						hypothetical protein
t.kodakaraensis	1716	tko:TK1683	core							hypothetical protein
t.kodakaraensis	1717	tko:TK1684	core							ferredoxin:NADP oxidoreductase, alpha subunit [EC:1.4.1.13] [KO:K00266]
t.kodakaraensis	1718	tko:TK1685	core							ferredoxin:NADP oxidoreductase, beta subunit
t.kodakaraensis	1719	tko:TK1686	core							hypothetical protein
t.kodakaraensis	1720	tko:TK1687	core							cysteine synthase [EC:2.5.1.47] [KO:K01738]
t.kodakaraensis	1721	tko:TK1688	core							predicted transcription regulator, containing DNA-binding HTH domain
t.kodakaraensis	1722	tko:tRNA-ile	tRNA							tRNA
t.kodakaraensis	1723	tko:tRNA-Gls-2	tRNA							tRNA
t.kodakaraensis	1724	tko:TK1689								subtilisin-like serine protease precursor
t.kodakaraensis	1725	tko:TK1690								hypothetical protein
t.kodakaraensis	1726	tko:TK1691	core							hypothetical protein
t.kodakaraensis	1727	tko:TK1692	core							predicted ATPase, PP-loop superfamily
t.kodakaraensis	1728	tko:TK1693	core							hypothetical protein
t.kodakaraensis	1729	tko:TK1694	core							ferredoxin 1 [KO:K05337]
t.kodakaraensis	1730	tko:TK1695	core							SSU ribosomal protein S27AE [KO:K02977]
t.kodakaraensis	1731	tko:TK1696	core							SSU ribosomal protein S24E
t.kodakaraensis	1732	tko:TK1697	core							hypothetical protein
t.kodakaraensis	1733	tko:TK1698	core							DNA-directed RNA polymerase subunit E'' [EC:2.7.7.6] [KO:K03050]
t.kodakaraensis	1734	tko:TK1699	core							DNA-directed RNA polymerase, subunit E' [EC:2.7.7.6] [KO:K03049]
t.kodakaraensis	1735	tko:TK1700	core							inorganic pyrophosphatase [EC:3.6.1.1] [KO:K01507]
t.kodakaraensis	1736	tko:TK1701	core							hypothetical protein
t.kodakaraensis	1737	tko:TK1702	atypical							hypothetical protein
t.kodakaraensis	1738	tko:TK1703	core							signal peptidase I, fused to C-terminal uncharacterized domain [EC:3.4.21.89] [KO:K03100]
t.kodakaraensis	1739	tko:TK1704	core							hypothetical protein
t.kodakaraensis	1740	tko:TK1705	core							hypothetical protein
t.kodakaraensis	1741	tko:TK1706	core							hypothetical protein
t.kodakaraensis	1742	tko:TK1707	atypical	ORFan						hypothetical protein
t.kodakaraensis	1743	tko:tRNA-Gln-1	tRNA							tRNA-Gln anticodon CTG
t.kodakaraensis	1744	tko:tRNA-Arg-5	tRNA							tRNA-Arg anticodon TCG
t.kodakaraensis	1745	tko:TK1708	core							UDP-glucose 4-epimerase [EC:5.1.3.2] [KO:K01784]
t.kodakaraensis	1746	tko:TK1709	core							nucleotidyltransferase
t.kodakaraensis	1747	tko:TK1710								hypothetical protein
t.kodakaraensis	1748	tko:TK1711	core							sugar-phosphate nucleotydyltransferase [EC:2.7.7.24] [KO:K00973]
t.kodakaraensis	1749	tko:TK1712	core							capsular polysaccharide biosynthesis protein
t.kodakaraensis	1750	tko:TK1713	atypical		cluster	13				glycosyltransferase, family 4
t.kodakaraensis	1751	tko:TK1714	atypical		cluster	13				glycosyltransferase, family 2
t.kodakaraensis	1752	tko:TK1715	atypical		cluster	13				CDP-glycerol:poly(glycerophosphate) glycerophosphotransferase
t.kodakaraensis	1753	tko:TK1716	atypical		cluster	13				cytidylyltransferase
t.kodakaraensis	1754	tko:TK1717	core		cluster	13				glycosyltransferase, family 2
t.kodakaraensis	1755	tko:TK1718	core		cluster	13				oligosaccharyl transferase, STT3 subunit
t.kodakaraensis	1756	tko:TK1719	atypical		cluster	13				capsular polysaccharide biosynthesis protein
t.kodakaraensis	1757	tko:TK1720	atypical		cluster	13				dolichol-phosphate mannosyltransferase
t.kodakaraensis	1758	tko:TK1721	atypical		cluster	13				glycosyltransferase, family 4
t.kodakaraensis	1759	tko:TK1722	atypical		cluster	13				probable beta-1,3-galactosyltransferase
t.kodakaraensis	1760	tko:TK1723	atypical		cluster	13				glycosyltransferase, family 4
t.kodakaraensis	1761	tko:TK1724	atypical		cluster	13				hypothetical protein, containing ATP/GTP-binding site motif A
t.kodakaraensis	1762	tko:TK1725	atypical		cluster	13				hypothetical protein
t.kodakaraensis	1763	tko:TK1726	atypical		cluster	13				hypothetical protein
t.kodakaraensis	1764	tko:TK1727	atypical		cluster	13				hypothetical protein
t.kodakaraensis	1765	tko:TK1728	atypical		cluster	13				hypothetical protein
t.kodakaraensis	1766	tko:TK1729	atypical	ORFan	cluster	13				hypothetical protein
t.kodakaraensis	1767	tko:TK1730		ORFan	cluster	13				hypothetical membrane protein
t.kodakaraensis	1768	tko:TK1731	atypical		cluster	13				glycosyltransferase, family 4
t.kodakaraensis	1769	tko:TK1732	core							dolichol-phosphate mannosyltransferase, fused to C-terminal uncharacterized domain
t.kodakaraensis	1770	tko:TK1733	core							glycosyltransferase, family 1
t.kodakaraensis	1771	tko:TK1734	core							predicted sugar phosphatase, HAD superfamily [EC:3.1.3.41] [KO:K01101]
t.kodakaraensis	1772	tko:TK1735	atypical	ORFan						hypothetical protein
t.kodakaraensis	1773	tko:TK1736	core							ribonucleoside-diphosphate reductase [EC:1.17.4.1] [KO:K00525]
t.kodakaraensis	1774	tko:TK1737	core							xanthine/guanine phosphoribosyltransferase
t.kodakaraensis	1775	tko:TK1738	core							2'-5' RNA ligase
t.kodakaraensis	1776	tko:TK1739	atypical	ORFan						hypothetical protein
t.kodakaraensis	1777	tko:TK1740	atypical							hypothetical protein
t.kodakaraensis	1778	tko:TK1741	core							tRNA nucleotidyltransferase [EC:2.7.7.25]
t.kodakaraensis	1779	tko:TK1742	atypical	ORFan						hypothetical protein
t.kodakaraensis	1780	tko:TK1743	core							hypothetical protein
t.kodakaraensis	1781	tko:TK1744	core							hypothetical protein
t.kodakaraensis	1782	tko:TK1745	core							permease, drug/metabolite transporter (DMT) superfamily
t.kodakaraensis	1783	tko:TK1746								hypothetical protein
t.kodakaraensis	1784	tko:TK1747	atypical							hypothetical protein
t.kodakaraensis	1785	tko:TK1748	core							isoleucyl-tRNA synthetase [EC:6.1.1.5] [KO:K01870]
t.kodakaraensis	1786	tko:TK1749	atypical	ORFan						hypothetical protein
t.kodakaraensis	1787	tko:TK1750								hypothetical protein
t.kodakaraensis	1788	tko:TK1751	core							predicted nucleic acid-binding protein, containing PIN domain
t.kodakaraensis	1789	tko:TK1752	core							hypothetical protein
t.kodakaraensis	1790	tko:TK1753	core							hypothetical protein
t.kodakaraensis	1791	tko:TK1754	core							exo-beta-D-glucosaminidase [EC:3.2.1.23] [KO:K01190]
t.kodakaraensis	1792	tko:TK1755	core							archaeal glucosamine-6-phosphate deaminase
t.kodakaraensis	1793	tko:TK1756	core							ABC-type dipeptide/oligopeptide transport system, ATPase component [KO:K02032]
t.kodakaraensis	1794	tko:TK1757	core							ABC-type dipeptide/oligopeptide transport system, ATPase component [KO:K02031]
t.kodakaraensis	1795	tko:TK1758	core							ABC-type dipeptide/oligopeptide transport system, permease component [KO:K02034]
t.kodakaraensis	1796	tko:TK1759	core							ABC-type dipeptide/oligopeptide transport system, permease component [KO:K02033]
t.kodakaraensis	1797	tko:TK1760	core							ABC-type dipeptide/oligopeptide transport system, periplasmic component [KO:K02035]
t.kodakaraensis	1798	tko:TK1761	core							beta-glycosidase, GH1 family [EC:3.2.1.23] [KO:K01190]
t.kodakaraensis	1799	tko:TK1762	core							hypothetical protein
t.kodakaraensis	1800	tko:TK1763	core							predicted nucleic acid-binding protein, containing PIN domain
t.kodakaraensis	1801	tko:TK1764	core							N-acetylchitobiose deacetylase
t.kodakaraensis	1802	tko:TK1765	core							chitinase, containing dual catalytic domains
t.kodakaraensis	1803	tko:TK1766	core							hypothetical protein
t.kodakaraensis	1804	tko:TK1767	core							ribonuclease P component, Rpp14 homolog [KO:K03537]
t.kodakaraensis	1805	tko:TK1768	core							glycogen synthase [EC:2.4.1.21] [KO:K00703]
t.kodakaraensis	1806	tko:TK1769								predicted transcription regulator, DUF118 helix-turn-helix family
t.kodakaraensis	1807	tko:TK1770	atypical							cyclomaltodextrinase
t.kodakaraensis	1808	tko:TK1771	core							ABC-type maltodextrin transport system, maltodextrin-binding periplasmic component [KO:K02027]
t.kodakaraensis	1809	tko:TK1772	core							ABC-type maltodextrin transport system, permease component [KO:K02025]
t.kodakaraensis	1810	tko:TK1773	core							ABC-type maltodextrin transport system, permease component [KO:K02026]
t.kodakaraensis	1811	tko:TK1774	core							amylopullulanase, GH57 family
t.kodakaraensis	1812	tko:TK1775	core							ABC-type maltdextrin transport system, ATPase component [KO:K02023]
t.kodakaraensis	1813	tko:TK1776	core							hypothetical protein
t.kodakaraensis	1814	tko:TK1777								phosphopentomutase [EC:5.4.2.8] [KO:K01840]
t.kodakaraensis	1815	tko:TK1778	core							predicted hydrolase, metallo-beta-lactamase superfamily
t.kodakaraensis	1816	tko:TK1779	core							oligopeptide transporter, OPT family
t.kodakaraensis	1817	tko:TK1780								hypothetical protein
t.kodakaraensis	1818	tko:TK1781								ArgE/DapE-related deacylase [EC:3.5.1.18] [KO:K01439]
t.kodakaraensis	1819	tko:TK1782								serine protease inhibitor Serpin homolog
t.kodakaraensis	1820	tko:TK1783								hypothetical membrane protein
t.kodakaraensis	1821	tko:TK1784	core							predicted SAM-dependent methyltransferase, DUF890 family
t.kodakaraensis	1822	tko:TK1785	core							probable tRNA/rRNA methyltransferase [KO:K06969]
t.kodakaraensis	1823	tko:TK1786	core							hypothetical protein
t.kodakaraensis	1824	tko:TK1787	core							hypothetical protein
t.kodakaraensis	1825	tko:TK1788	atypical							hypothetical protein
t.kodakaraensis	1826	tko:TK1789	core							ATPase, RecA superfamily
t.kodakaraensis	1827	tko:TK1790	core							eukaryotic-type DNA primase, large subunit
t.kodakaraensis	1828	tko:TK1791	core							eukaryotic-type DNA primase, small subunit [EC:2.7.7.-] [KO:K02683]
t.kodakaraensis	1829	tko:TK1792	atypical							permease, drug/metabolite transporter (DMT) superfamily
t.kodakaraensis	1830	tko:RNase_P_RNA								RNase P RNA
t.kodakaraensis	1831	tko:TK1793	atypical							hypothetical protein
t.kodakaraensis	1832	tko:TK1794	core							hypothetical protein
t.kodakaraensis	1833	tko:TK1795	core							hypothetical protein
t.kodakaraensis	1834	tko:TK1796	core							glutamine synthetase [EC:6.3.1.2] [KO:K01915]
t.kodakaraensis	1835	tko:TK1797	core							permease, drug/metabolite transporter (DMT) superfamily
t.kodakaraensis	1836	tko:TK1798	core							NH3-dependent NAD+ synthetase [EC:6.3.5.1] [KO:K01950]
t.kodakaraensis	1837	tko:TK1799	core							hypothetical protein
t.kodakaraensis	1838	tko:TK1800	core							ABC-type dipeptide/oligopeptide transport system, ATPase component [KO:K02032]
t.kodakaraensis	1839	tko:TK1801	core							ABC-type dipeptide/oligopeptide transport system, ATPase component [KO:K02031]
t.kodakaraensis	1840	tko:TK1802	core							ABC-type dipeptide/oligopeptide transport system, permease component [KO:K02034]
t.kodakaraensis	1841	tko:TK1803	core							ABC-type dipeptide/oligopeptide transport system, permease component [KO:K02033]
t.kodakaraensis	1842	tko:TK1804	core							ABC-type dipeptide/oligopeptide transport system, probable periplasmic component [KO:K02035]
t.kodakaraensis	1843	tko:TK1805	core							dihydroorotase [EC:3.5.2.3] [KO:K01465]
t.kodakaraensis	1844	tko:TK1806	core							probable dihydroorotate dehydrogenase, electron transfer subunit [KO:K02823]
t.kodakaraensis	1845	tko:TK1807	core							hypothetical protein
t.kodakaraensis	1846	tko:TK1808								hypothetical protein
t.kodakaraensis	1847	tko:TK1809	core							4-alpha-Glucanotransferase, GH57 family [EC:3.2.1.1] [KO:K01176]
t.kodakaraensis	1848	tko:TK1810	core							cytidylyltransferase
t.kodakaraensis	1849	tko:TK1811	core							hydrolase, HAD superfamily
t.kodakaraensis	1850	tko:TK1812	core							hypothetical protein
t.kodakaraensis	1851	tko:TK1813	core							NapA-type sodium/hydrogen antiporter
t.kodakaraensis	1852	tko:TK1814	core							L-tyrosine decarboxylase [EC:4.1.1.25] [KO:K01592]
t.kodakaraensis	1853	tko:TK1815	atypical							transcription regulator, CopG/RepA family
t.kodakaraensis	1854	tko:TK1816	atypical							hypothetical protein
t.kodakaraensis	1855	tko:TK1817	core							cobalt/zinc/cadmium cation efflux pump protein
t.kodakaraensis	1856	tko:TK1818	core							hypothetical protein
t.kodakaraensis	1857	tko:TK1819	core							capsular polysaccharide biosynthesis protein
t.kodakaraensis	1858	tko:TK1820	core							membrane-associated metalloprotease, M50 family, containing PDZ domain
t.kodakaraensis	1859	tko:TK1821	core							ATPase, PP-loop superfamily
t.kodakaraensis	1860	tko:TK1822								predicted ATPase, AAA superfamily
t.kodakaraensis	1861	tko:TK1823								hypothetical protein
t.kodakaraensis	1862	tko:TK1824	core							hypothetical protein
t.kodakaraensis	1863	tko:TK1825								hypothetical protein
t.kodakaraensis	1864	tko:TK1826	core							predicted transcription regulator, ArsR family
t.kodakaraensis	1865	tko:TK1827	core							membrane-bound beta-glycosidase, GH1 family [EC:3.2.1.21] [KO:K01188]
t.kodakaraensis	1866	tko:TK1828	core							galactose-1-phosphate uridylyltransferase [EC:2.7.7.10] [KO:K00964]
t.kodakaraensis	1867	tko:TK1829	core							permease, major facilitator superfamily
t.kodakaraensis	1868	tko:TK1830	core							probable alpha-amylase, GH57 family
t.kodakaraensis	1869	tko:TK1831	core							galactokinase [EC:2.7.1.6] [KO:K00849]
t.kodakaraensis	1870	tko:TK1832	core							hypothetical protein
t.kodakaraensis	1871	tko:TK1833	core							hypothetical protein
t.kodakaraensis	1872	tko:TK1834	atypical	ORFan						hypothetical protein
t.kodakaraensis	1873	tko:TK1835	core							pyrrolidone-carboxylate peptidase [EC:3.4.19.3] [KO:K01304]
t.kodakaraensis	1874	tko:TK1836	core							geranylgeranyl hydrogenase
t.kodakaraensis	1875	tko:TK1837	core							hypothetical protein
t.kodakaraensis	1876	tko:TK1838		ORFan						hypothetical membrane protein
t.kodakaraensis	1877	tko:TK1839								hypothetical protein
t.kodakaraensis	1878	tko:TK1840	core							cobalt-activating carboxypeptidase, M32 family [EC:3.4.17.19] [KO:K01299]
t.kodakaraensis	1879	tko:TK1841	atypical							predicted site-specific integrase-resolvase
t.kodakaraensis	1880	tko:TK1842								probable transposase
t.kodakaraensis	1881	tko:TK1843								carbohydrate/pyrimidine kinase, PfkB family
t.kodakaraensis	1882	tko:TK1844	atypical	ORFan						hypothetical protein
t.kodakaraensis	1883	tko:TK1845	core							hypothetical protein
t.kodakaraensis	1884	tko:TK1846	core							MoxR-related ATPase, AAA superfamily [KO:K03924]
t.kodakaraensis	1885	tko:TK1847		ORFan						hypothetical protein
t.kodakaraensis	1886	tko:TK1848	core							hypothetical protein
t.kodakaraensis	1887	tko:TK1849	core							hypothetical protein
t.kodakaraensis	1888	tko:TK1850								FkbP-type peptidyl-prolyl cis-trans isomerase [EC:5.2.1.8] [KO:K01802]
t.kodakaraensis	1889	tko:TK1851	core							hypothetical protein
t.kodakaraensis	1890	tko:TK1852	core							hypothetical protein
t.kodakaraensis	1891	tko:TK1853	core							type II/IV secretion system ATPase
t.kodakaraensis	1892	tko:TK1854	atypical							hypothetical protein
t.kodakaraensis	1893	tko:TK1855	core							hypothetical protein
t.kodakaraensis	1894	tko:TK1856	core							hypothetical protein
t.kodakaraensis	1895	tko:TK1857	core							GTPase, MMR1/HSR1 family
t.kodakaraensis	1896	tko:TK1858								predicted permease, containing FtsX domains
t.kodakaraensis	1897	tko:TK1859								probable lipoprotein releasing system, ATP-binding protein
t.kodakaraensis	1898	tko:TK1860	core							ABC-type dipeptide/oligopeptide transport system, permease component [KO:K02034]
t.kodakaraensis	1899	tko:TK1861	core							ABC-type dipeptide/oligopeptide transport system, permease component [KO:K02033]
t.kodakaraensis	1900	tko:TK1862	atypical	ORFan						hypothetical protein
t.kodakaraensis	1901	tko:TK1863	core							predicted N6-adenine-specific DNA methylase
t.kodakaraensis	1902	tko:TK1864	core							ABC-type phosphate transport system, periplasmic component [KO:K02040]
t.kodakaraensis	1903	tko:TK1865	core							predicted AP endonuclease
t.kodakaraensis	1904	tko:TK1866	core							ABC-type phosphate transport system, permease component [KO:K02037]
t.kodakaraensis	1905	tko:TK1867	core							ABC-type phosphate transport system, permease component [KO:K02038]
t.kodakaraensis	1906	tko:TK1868	core							ABC-type phosphate transport system, ATPase component [EC:3.6.3.27] [KO:K02036]
t.kodakaraensis	1907	tko:TK1869	core							probable phosphate transport system regulator [KO:K02039]
t.kodakaraensis	1908	tko:TK1870	core							phosphate transport system regulator [KO:K02039]
t.kodakaraensis	1909	tko:TK1871	atypical							hypothetical protein
t.kodakaraensis	1910	tko:TK1872	core							2-hydroxyhepta-2,4-diene-1,7-dioate isomerase, FAA hydrolase family
t.kodakaraensis	1911	tko:TK1873								hypothetical protein
t.kodakaraensis	1912	tko:TK1874	core							tryptophanyl-tRNA synthetase [EC:6.1.1.2] [KO:K01867]
t.kodakaraensis	1913	tko:TK1875								hypothetical protein
t.kodakaraensis	1914	tko:TK1876	core							permease, drug/metabolite transporter (DMT) superfamily
t.kodakaraensis	1915	tko:TK1877	core							archaeal ATPase, fused to C-terminal DUF234 domain
t.kodakaraensis	1916	tko:TK1878	core							alkylphosphonate utilization protein PhnP homolog, metallo-beta-lactamase superfamily
t.kodakaraensis	1917	tko:TK1879	atypical	ORFan						hypothetical protein
t.kodakaraensis	1918	tko:TK1880	core							archaeal succinyl-CoA synthetase (NDP forming), large subunit
t.kodakaraensis	1919	tko:TK1881	core							transcription regulator, ArsR family
t.kodakaraensis	1920	tko:TK1882	core							hypothetical protein
t.kodakaraensis	1921	tko:TK1883	core							transcription regulator, ArsR family
t.kodakaraensis	1922	tko:TK1884	core							alpha-amylase precursor, GH13 family
t.kodakaraensis	1923	tko:TK1885		ORFan						hypothetical protein
t.kodakaraensis	1924	tko:TK1886	core							YjeF-ralted probable carbohydrate kinase
t.kodakaraensis	1925	tko:TK1887	atypical	ORFan						hypothetical membrane protein
t.kodakaraensis	1926	tko:TK1888								hypothetical protein
t.kodakaraensis	1927	tko:TK1889	atypical	ORFan						hypothetical membrane protein
t.kodakaraensis	1928	tko:TK1890	core							histone macroH2A-related protein (C-terminus)
t.kodakaraensis	1929	tko:TK1891	core							probable guanine deaminase
t.kodakaraensis	1930	tko:TK1892								hypothetical protein
t.kodakaraensis	1931	tko:TK1893	core							glycerate kinase-related protein, containing MOFRL domain (C-terminus)
t.kodakaraensis	1932	tko:TK1894	atypical	ORFan						hypothetical membrane protein
t.kodakaraensis	1933	tko:TK1895	core							purine-nucleoside phosphorylase [EC:2.4.2.28] [KO:K00772]
t.kodakaraensis	1934	tko:TK1896	core							hypothetical protein
t.kodakaraensis	1935	tko:TK1897	core							hypothetical protein
t.kodakaraensis	1936	tko:TK1898	core							hypothetical protein
t.kodakaraensis	1937	tko:TK1899	core							RadA/Rad51 recombinase
t.kodakaraensis	1938	tko:TK1900								calcium-gated potassium channel protein
t.kodakaraensis	1939	tko:TK1901	core							cell division control protein 6 homolog
t.kodakaraensis	1940	tko:TK1902	core							DNA polymerase II, small subunit [EC:2.7.7.7] [KO:K02323]
t.kodakaraensis	1941	tko:TK1903	core							DNA polymerase II, large subunit [EC:2.7.7.7] [KO:K02322]
t.kodakaraensis	1942	tko:TK1904	core							hypothetical protein
t.kodakaraensis	1943	tko:TK1905	atypical							hypothetical protein
t.kodakaraensis	1944	tko:TK1906	atypical	ORFan						hypothetical protein
t.kodakaraensis	1945	tko:tRNA-His	tRNA							tRNA-His anticodon GTG
t.kodakaraensis	1946	tko:TK1907	core							hypothetical protein
t.kodakaraensis	1947	tko:TK1908	core							lipoate-protein ligase A, N-terminal section [EC:6.3.2.-] [KO:K03800]
t.kodakaraensis	1948	tko:tRNA-Pro-3	tRNA							tRNA-Pro anticodon CGG
t.kodakaraensis	1949	tko:TK1909	core							dolichol-phosphate mannosyltransferase, fused to membrane-bound GtrA-like domain [EC:2.4.1.83] [KO:K00721]
t.kodakaraensis	1950	tko:TK1910								ATPase, RecA superfamily
t.kodakaraensis	1951	tko:TK1911	core							hypothetical protein
t.kodakaraensis	1952	tko:TK1912	core							aminopeptidase, family M28, containing PA domain
t.kodakaraensis	1953	tko:TK1913	core							transcription regulator, ArsR family
t.kodakaraensis	1954	tko:TK1914	core							exonuclease SbcD homolog
t.kodakaraensis	1955	tko:TK1915	atypical		cluster	14				LSU ribosomal protein L41E [KO:K02928]
t.kodakaraensis	1956	tko:TK1916	core		cluster	14				carbon-nitrogen hydrolase
t.kodakaraensis	1957	tko:TK1917	core		cluster	14				predicted SAM-dependent methyltransferase
t.kodakaraensis	1958	tko:TK1918	atypical	ORFan	cluster	14				hypothetical membrane protein
t.kodakaraensis	1959	tko:TK1919	atypical	ORFan	cluster	14				hypothetical membrane protein
t.kodakaraensis	1960	tko:TK1920	atypical		cluster	14				hypothetical protein
t.kodakaraensis	1961	tko:TK1921	atypical	ORFan	cluster	14				hypothetical protein
t.kodakaraensis	1962	tko:TK1922	atypical	ORFan	cluster	14				hypothetical protein
t.kodakaraensis	1963	tko:TK1923			cluster	14				hypothetical protein
t.kodakaraensis	1964	tko:TK1924	atypical		cluster	14				transcription regulator, PadR-like family
t.kodakaraensis	1965	tko:TK1925	core		cluster	14				hypothetical protein
t.kodakaraensis	1966	tko:TK1926	core		cluster	14				hypothetical protein
t.kodakaraensis	1967	tko:TK1927	atypical		cluster	14				hypothetical protein
t.kodakaraensis	1968	tko:TK1928	core							diphthine synthase, DPH2 subunit
t.kodakaraensis	1969	tko:TK1929	core							hypothetical protein
t.kodakaraensis	1970	tko:TK1930	atypical	ORFan						hypothetical protein
t.kodakaraensis	1971	tko:TK1931	core							hypothetical protein
t.kodakaraensis	1972	tko:TK1932	core							ATPase, RecA superfamily
t.kodakaraensis	1973	tko:TK1933	core							predicted DNA methylase [KO:K07579]
t.kodakaraensis	1974	tko:TK1934								hypothetical protein
t.kodakaraensis	1975	tko:TK1935	core							tRNA/rRNA cytosine-C5-methylase, NOL1/NOP2/Sun family
t.kodakaraensis	1976	tko:TK1936								ABC-type multidrug transport system, ATPase component [KO:K01990]
t.kodakaraensis	1977	tko:TK1937	atypical							hypothetical protein
t.kodakaraensis	1978	tko:TK1938	atypical							ABC-type transport system, probable permease component [KO:K01992]
t.kodakaraensis	1979	tko:TK1939	core							hypothetical protein
t.kodakaraensis	1980	tko:TK1940	core							small-conductance mechanosensitive channel
t.kodakaraensis	1981	tko:TK1941	core							hypothetical protein
t.kodakaraensis	1982	tko:TK1942								hypothetical protein
t.kodakaraensis	1983	tko:TK1943	core							hypothetical protein
t.kodakaraensis	1984	tko:TK1944								predicted metal-dependent phosphohydrolase, HD superfamily
t.kodakaraensis	1985	tko:TK1945	core							predicted nucleic acid-binding protein, containing PIN domain
t.kodakaraensis	1986	tko:TK1946	core							translation initiation factor eIF-2, gamma subunit [KO:K03242]
t.kodakaraensis	1987	tko:TK1947	atypical	ORFan						hypothetical membrane protein
t.kodakaraensis	1988	tko:TK1948	atypical	ORFan						hypothetical membrane protein
t.kodakaraensis	1989	tko:TK1949		ORFan						hypothetical protein
t.kodakaraensis	1990	tko:TK1950	atypical	ORFan						hypothetical protein
t.kodakaraensis	1991	tko:TK1951	core							SSU ribosomal protein S6E [KO:K02991]
t.kodakaraensis	1992	tko:TK1952	core							preprotein translocase, SEC61 beta subunit
t.kodakaraensis	1993	tko:TK1953	core							hypothetical protein
t.kodakaraensis	1994	tko:TK1954	core							probable GTP-binding protein
t.kodakaraensis	1995	tko:TK1955	core							predicted transcription regulator, Lrp/AsnC family
t.kodakaraensis	1996	tko:TK1956	core							hypothetical protein
t.kodakaraensis	1997	tko:TK1957	core							4-hydroxybenzoate octaprenyltransferase [EC:2.5.1.-] [KO:K03179]
t.kodakaraensis	1998	tko:TK1958	core							hypothetical protein
t.kodakaraensis	1999	tko:TK1959	core							replication factor A complex, RPA32 subunit
t.kodakaraensis	2000	tko:TK1960	core							replication factor A complex, RPA14 subunit
[truncated: 349,112 more rows]
